# Supplementary material for: Temperature time series analysis at Yucatan using natural and horizontal visibility algorithms
Source: PLoS One. 2019 Dec 19;14(12):e0226598. doi: 10.1371/journal.pone.0226598 (PMC6922406; doi:10.1371/journal.pone.0226598)
Supplement: S1 Appendix — The document includes the temperatures for all cities analyzed in this study. (CSV) [file pone.0226598.s001.csv]

Date	Time	Sisal	SierraPapacal	Progreso	Merida
01/01/2015	00:10:00	23.3	21.7	22.6	22.8
01/01/2015	00:20:00	23.1	21.6	22.4	22.7
01/01/2015	00:30:00	23	21.4	22.3	22.6
01/01/2015	00:40:00	22.8	21.3	22.2	22.6
01/01/2015	00:50:00	22.7	21.1	22.1	22.5
01/01/2015	01:00:00	22.6	21	21.9	22.4
01/01/2015	01:10:00	22.5	20.8	21.8	22.3
01/01/2015	01:20:00	22.4	20.7	21.7	22.2
01/01/2015	01:30:00	22.4	20.7	21.6	22.1
01/01/2015	01:40:00	22.3	20.6	21.5	21.9
01/01/2015	01:50:00	22.3	20.3	21.4	21.8
01/01/2015	02:00:00	22.2	20.3	21.4	21.8
01/01/2015	02:10:00	22.1	20.2	21.5	21.7
01/01/2015	02:20:00	22.1	20.2	21.4	21.6
01/01/2015	02:30:00	21.9	20.1	21.4	21.5
01/01/2015	02:40:00	21.9	19.9	21.4	21.4
01/01/2015	02:50:00	22	19.9	21.3	21.4
01/01/2015	03:00:00	22	19.8	21.3	21.3
01/01/2015	03:10:00	22	19.8	21.3	21.2
01/01/2015	03:20:00	21.9	19.8	21.2	21.1
01/01/2015	03:30:00	21.9	19.8	21.2	21.1
01/01/2015	03:40:00	21.9	19.9	21.1	21.1
01/01/2015	03:50:00	21.8	19.8	21.1	21
01/01/2015	04:00:00	21.8	19.6	21.2	21.1
01/01/2015	04:10:00	21.8	19.3	21.2	21.1
01/01/2015	04:20:00	21.8	19.1	21	21.1
01/01/2015	04:30:00	21.8	18.9	20.8	21.1
01/01/2015	04:40:00	21.8	18.9	20.8	21
01/01/2015	04:50:00	21.8	18.7	20.8	20.9
01/01/2015	05:00:00	21.8	19	20.7	21
01/01/2015	05:10:00	21.8	18.8	20.8	21
01/01/2015	05:20:00	21.8	18.6	20.7	20.9
01/01/2015	05:30:00	21.7	18.6	20.7	20.9
01/01/2015	05:40:00	21.7	18.4	20.7	20.9
01/01/2015	05:50:00	21.8	18.3	20.7	20.8
01/01/2015	06:00:00	21.9	18.4	20.7	20.5
01/01/2015	06:10:00	21.9	18.3	20.8	20.3
01/01/2015	06:20:00	21.9	18.2	21.2	20.2
01/01/2015	06:30:00	21.8	18.3	21.4	20.2
01/01/2015	06:40:00	21.8	18.3	21.5	20.2
01/01/2015	06:50:00	21.7	18.3	21.6	20.2
01/01/2015	07:00:00	21.7	18.2	21.6	20.2
01/01/2015	07:10:00	21.7	18.3	21.7	20.3
01/01/2015	07:20:00	21.8	18.6	21.8	20.6
01/01/2015	07:30:00	21.9	19	21.8	20.8
01/01/2015	07:40:00	21.8	19.5	21.8	21.2
01/01/2015	07:50:00	21.9	20.1	21.8	21.7
01/01/2015	08:00:00	22.1	20.3	22.1	22
01/01/2015	08:10:00	22.2	20.5	22.4	22.2
01/01/2015	08:20:00	22.3	20.9	22.6	22.3
01/01/2015	08:30:00	22.4	21.3	22.8	22.5
01/01/2015	08:40:00	22.6	21.6	23	22.6
01/01/2015	08:50:00	22.7	21.8	23.2	22.8
01/01/2015	09:00:00	23.3	22.2	23.3	23.1
01/01/2015	09:10:00	23.6	22.4	23.7	23.4
01/01/2015	09:20:00	24.1	22.9	23.9	23.8
01/01/2015	09:30:00	24.6	23.6	24.2	24.1
01/01/2015	09:40:00	25.1	24.3	24.7	24.6
01/01/2015	09:50:00	25.4	25	24.7	24.8
01/01/2015	10:00:00	25.9	25.5	24.7	25.3
01/01/2015	10:10:00	26.2	25.8	25	25.6
01/01/2015	10:20:00	26.4	25.7	25.4	26.1
01/01/2015	10:30:00	27	25.6	25.6	26.4
01/01/2015	10:40:00	27.2	26	25.3	26.7
01/01/2015	10:50:00	27.4	26.8	25.4	26.8
01/01/2015	11:00:00	27.6	26.7	25.4	27.2
01/01/2015	11:10:00	27.8	27.3	25.2	27.2
01/01/2015	11:20:00	28.2	27.2	25.2	27.1
01/01/2015	11:30:00	28.3	28.1	25.2	27.8
01/01/2015	11:40:00	28.7	27.9	25.2	27.9
01/01/2015	11:50:00	27.1	27.8	25.4	27.9
01/01/2015	12:00:00	26.5	28.3	25.2	28.2
01/01/2015	12:10:00	26.1	27.9	25.1	28.5
01/01/2015	12:20:00	26.2	28.7	25.3	28.8
01/01/2015	12:30:00	26.3	28.8	25.5	28.8
01/01/2015	12:40:00	26.4	29.1	25.3	29
01/01/2015	12:50:00	26.2	29.5	25.3	29.3
01/01/2015	13:00:00	26.3	29.3	25.6	29.4
01/01/2015	13:10:00	26.2	29.9	25.5	29.6
01/01/2015	13:20:00	26.3	29.8	25.4	29.6
01/01/2015	13:30:00	26.4	29.7	25.4	29.7
01/01/2015	13:40:00	26.4	29.6	25.5	29.4
01/01/2015	13:50:00	26.3	29.8	25.6	29.5
01/01/2015	14:00:00	26.4	28.5	25.6	29.6
01/01/2015	14:10:00	26.3	28.4	25.4	29.8
01/01/2015	14:20:00	26.3	28	25.5	29.9
01/01/2015	14:30:00	26.2	27.8	25.6	29.9
01/01/2015	14:40:00	26.2	28.1	25.7	30.2
01/01/2015	14:50:00	26.2	28	25.7	30.2
01/01/2015	15:00:00	26.3	27.9	25.7	30.4
01/01/2015	15:10:00	26.2	28.3	25.7	30.8
01/01/2015	15:20:00	26.2	28.4	25.8	30.7
01/01/2015	15:30:00	26.3	28.4	25.7	30.7
01/01/2015	15:40:00	25.9	28.3	25.5	30.4
01/01/2015	15:50:00	25.8	27.9	25.6	30.7
01/01/2015	16:00:00	26.1	27.5	25.6	30.8
01/01/2015	16:10:00	26.1	27.3	25.6	30.9
01/01/2015	16:20:00	25.9	27.2	25.6	30.8
01/01/2015	16:30:00	25.8	26.8	25.7	30.5
01/01/2015	16:40:00	25.7	26.6	25.6	30.1
01/01/2015	16:50:00	25.6	26.4	25.6	29.9
01/01/2015	17:00:00	25.4	26.2	25.4	29.7
01/01/2015	17:10:00	25.3	25.9	25.4	29.5
01/01/2015	17:20:00	25.2	25.7	25.3	28.4
01/01/2015	17:30:00	25.1	25.4	25.3	28.1
01/01/2015	17:40:00	25.1	25.1	25.3	27.5
01/01/2015	17:50:00	25.1	24.8	25.3	27.1
01/01/2015	18:00:00	25.1	24.6	25.3	26.8
01/01/2015	18:10:00	25.1	24.4	25.3	26.6
01/01/2015	18:20:00	25.1	24.3	25.3	26.4
01/01/2015	18:30:00	25.1	24.2	25.3	26.3
01/01/2015	18:40:00	25.1	24.1	25.3	26.1
01/01/2015	18:50:00	25.2	24.2	25.3	26.1
01/01/2015	19:00:00	25.2	24.3	25.2	26
01/01/2015	19:10:00	25.2	24.5	25.2	25.8
01/01/2015	19:20:00	25.2	24.4	25.2	25.6
01/01/2015	19:30:00	25.2	24.3	25.2	25.4
01/01/2015	19:40:00	25.1	24.2	25.2	25.2
01/01/2015	19:50:00	25.2	24.2	25.2	25.2
01/01/2015	20:00:00	25.2	24.2	25.3	25.2
01/01/2015	20:10:00	25.3	24.2	25.3	25.1
01/01/2015	20:20:00	25.2	24.1	25.2	25.1
01/01/2015	20:30:00	25.1	23.9	25.1	25
01/01/2015	20:40:00	25.1	23.7	24.9	24.8
01/01/2015	20:50:00	24.9	23.6	24.8	24.7
01/01/2015	21:00:00	24.9	23.4	24.7	24.7
01/01/2015	21:10:00	24.9	23.3	24.6	24.7
01/01/2015	21:20:00	24.8	23.2	24.4	24.9
01/01/2015	21:30:00	24.8	23.2	24.3	24.9
01/01/2015	21:40:00	24.7	23.1	24.1	24.8
01/01/2015	21:50:00	24.4	22.9	23.9	24.6
01/01/2015	22:00:00	24.1	22.8	23.7	24.5
01/01/2015	22:10:00	23.8	22.7	23.5	24.2
01/01/2015	22:20:00	23.7	22.7	23.3	23.9
01/01/2015	22:30:00	23.4	22.6	23.1	23.8
01/01/2015	22:40:00	23.3	22.3	22.9	23.7
01/01/2015	22:50:00	23.1	22.1	22.8	23.6
01/01/2015	23:00:00	23	21.9	22.6	23.4
01/01/2015	23:10:00	22.9	21.7	22.4	23.3
01/01/2015	23:20:00	22.7	21.6	22.2	23.2
01/01/2015	23:30:00	22.6	21.5	22	23.1
01/01/2015	23:40:00	22.4	21.4	21.8	23.1
01/01/2015	23:50:00	22.2	21.3	21.7	22.9
02/01/2015	00:00:00	22.1	21.3	21.6	22.7
02/01/2015	00:10:00	21.9	21.3	21.7	22.7
02/01/2015	00:20:00	21.8	21.3	21.7	22.7
02/01/2015	00:30:00	21.7	21.3	21.7	22.5
02/01/2015	00:40:00	21.6	21.2	21.6	22.4
02/01/2015	00:50:00	21.4	21	21.6	22.3
02/01/2015	01:00:00	21.4	20.8	21.4	22.2
02/01/2015	01:10:00	21.4	20.7	21.4	22.1
02/01/2015	01:20:00	21.3	20.5	21.3	22
02/01/2015	01:30:00	21.3	20.3	21.2	21.9
02/01/2015	01:40:00	21.2	20.2	21.1	21.9
02/01/2015	01:50:00	21.2	20.2	20.9	21.9
02/01/2015	02:00:00	21.2	20.2	20.8	21.8
02/01/2015	02:10:00	21.2	20.1	20.8	21.8
02/01/2015	02:20:00	21.2	20.1	20.7	21.8
02/01/2015	02:30:00	21.1	20	20.6	21.8
02/01/2015	02:40:00	20.9	20	20.5	21.7
02/01/2015	02:50:00	20.8	20	20.4	21.7
02/01/2015	03:00:00	20.8	20	20.4	21.6
02/01/2015	03:10:00	20.7	19.9	20.4	21.5
02/01/2015	03:20:00	20.7	19.9	20.6	21.5
02/01/2015	03:30:00	20.7	19.9	20.6	21.4
02/01/2015	03:40:00	20.7	19.8	20.6	21.3
02/01/2015	03:50:00	20.6	19.8	20.6	21.4
02/01/2015	04:00:00	20.6	19.8	20.6	21.4
02/01/2015	04:10:00	20.5	19.8	20.5	21.6
02/01/2015	04:20:00	20.5	19.7	20.4	21.6
02/01/2015	04:30:00	20.5	19.6	20.5	21.6
02/01/2015	04:40:00	20.6	19.6	20.6	21.6
02/01/2015	04:50:00	20.6	19.5	20.6	21.5
02/01/2015	05:00:00	20.6	19.4	20.7	21.5
02/01/2015	05:10:00	20.6	19.3	20.7	21.6
02/01/2015	05:20:00	20.7	19.3	20.8	21.6
02/01/2015	05:30:00	20.8	19.1	20.8	21.6
02/01/2015	05:40:00	20.9	19	20.8	21.6
02/01/2015	05:50:00	20.9	18.9	20.8	21.4
02/01/2015	06:00:00	20.8	18.9	20.8	21.4
02/01/2015	06:10:00	20.9	18.9	20.9	21.4
02/01/2015	06:20:00	20.9	19	21	21.4
02/01/2015	06:30:00	20.9	19	21.1	21.4
02/01/2015	06:40:00	20.9	18.9	21.1	21.3
02/01/2015	06:50:00	20.9	19.1	21	21.2
02/01/2015	07:00:00	20.9	19.2	21	21.2
02/01/2015	07:10:00	21	19.6	21.1	21.3
02/01/2015	07:20:00	21.2	19.9	21.3	21.6
02/01/2015	07:30:00	21.5	20.3	21.6	21.9
02/01/2015	07:40:00	21.9	20.7	21.9	22.1
02/01/2015	07:50:00	22.2	21.2	22.3	22.4
02/01/2015	08:00:00	22.4	21.8	22.7	22.7
02/01/2015	08:10:00	22.8	22.3	23	23.2
02/01/2015	08:20:00	23.2	22.8	23.4	23.6
02/01/2015	08:30:00	23.8	23.5	23.9	23.9
02/01/2015	08:40:00	24.2	24.2	24.4	24.4
02/01/2015	08:50:00	24.6	24.6	24.9	24.7
02/01/2015	09:00:00	25.1	25.1	25.2	25.2
02/01/2015	09:10:00	25.6	25.5	25.4	25.6
02/01/2015	09:20:00	26	25.8	25.8	25.9
02/01/2015	09:30:00	26.4	26.1	26.2	26.3
02/01/2015	09:40:00	26.6	26.6	26.5	26.7
02/01/2015	09:50:00	26.8	26.9	26.7	26.9
02/01/2015	10:00:00	27.1	27.4	26.9	27.2
02/01/2015	10:10:00	27.4	27.9	27.3	27.3
02/01/2015	10:20:00	27.7	28	27.6	27.6
02/01/2015	10:30:00	28.1	28.5	28	28
02/01/2015	10:40:00	28.4	28.4	28.1	28.5
02/01/2015	10:50:00	28.7	28.7	28.4	28.5
02/01/2015	11:00:00	28.9	29.1	28.7	28.6
02/01/2015	11:10:00	29.2	29.3	28.8	28.8
02/01/2015	11:20:00	29.3	29.3	29.1	28.9
02/01/2015	11:30:00	29.6	29.4	29.3	29.3
02/01/2015	11:40:00	30	30.2	29.4	29.5
02/01/2015	11:50:00	29.9	29.8	29.7	29.6
02/01/2015	12:00:00	30.2	30.6	29.8	29.9
02/01/2015	12:10:00	30.2	30.2	29.9	30.1
02/01/2015	12:20:00	30.7	30.3	30.1	30.2
02/01/2015	12:30:00	30.4	30.7	30	30.1
02/01/2015	12:40:00	30.4	30.3	30.1	30.4
02/01/2015	12:50:00	30.8	29.9	30.4	30.4
02/01/2015	13:00:00	30.8	30.3	30.1	30.1
02/01/2015	13:10:00	31	30.4	28.4	30.4
02/01/2015	13:20:00	31.3	31.2	30.6	30.2
02/01/2015	13:30:00	31.4	30.7	30.8	30.5
02/01/2015	13:40:00	31.3	30.9	29.9	30.9
02/01/2015	13:50:00	30.9	31.1	28.7	30.9
02/01/2015	14:00:00	31.1	31.2	30.4	31.2
02/01/2015	14:10:00	30.7	30.7	27.8	30.9
02/01/2015	14:20:00	31.2	30.8	27.3	31.3
02/01/2015	14:30:00	30.9	30.7	27.5	31.3
02/01/2015	14:40:00	30.9	30.6	27.7	31.3
02/01/2015	14:50:00	30.4	30.8	26.8	31.4
02/01/2015	15:00:00	30.3	30.6	27.3	31.5
02/01/2015	15:10:00	30.7	31.4	27.3	31.6
02/01/2015	15:20:00	30.5	31.7	27.2	31.7
02/01/2015	15:30:00	29.8	31.6	26.8	31.7
02/01/2015	15:40:00	28.6	31.6	27.1	31.5
02/01/2015	15:50:00	27.6	31.5	26.7	31.4
02/01/2015	16:00:00	27.1	31.6	27	31.6
02/01/2015	16:10:00	26.7	31.4	26.9	31.6
02/01/2015	16:20:00	26.8	31.2	26.7	31.2
02/01/2015	16:30:00	27	31	26.6	30.8
02/01/2015	16:40:00	26.7	30.4	26.3	31
02/01/2015	16:50:00	26.2	30.1	26.2	30.9
02/01/2015	17:00:00	26	30.1	26.1	30.8
02/01/2015	17:10:00	26	30.1	26.1	30.5
02/01/2015	17:20:00	25.9	29.8	26.3	30.3
02/01/2015	17:30:00	25.8	29.6	26.4	30.1
02/01/2015	17:40:00	25.8	29.3	26.5	30
02/01/2015	17:50:00	25.9	29	26.6	29.8
02/01/2015	18:00:00	26	28.8	26.6	29.7
02/01/2015	18:10:00	25.9	28.6	27.1	29.6
02/01/2015	18:20:00	25.8	28.4	27.8	29.4
02/01/2015	18:30:00	25.8	28.2	27.8	29.2
02/01/2015	18:40:00	25.8	28.1	27.6	28.9
02/01/2015	18:50:00	25.8	27.9	28.1	28.7
02/01/2015	19:00:00	25.8	27.8	28.1	28.3
02/01/2015	19:10:00	25.3	27.8	27.9	28.1
02/01/2015	19:20:00	25.6	27.6	27.7	27.9
02/01/2015	19:30:00	25.8	27.3	27.6	27.8
02/01/2015	19:40:00	26.3	27.1	27.4	27.6
02/01/2015	19:50:00	26.6	26.9	27.1	27.6
02/01/2015	20:00:00	26.6	26.5	26.8	27.5
02/01/2015	20:10:00	26.5	26.1	26.5	27.4
02/01/2015	20:20:00	26.3	25.8	26.3	27.3
02/01/2015	20:30:00	26.1	25.5	26.1	27.2
02/01/2015	20:40:00	25.8	25.2	25.9	27
02/01/2015	20:50:00	25.6	25.1	25.7	26.9
02/01/2015	21:00:00	25.6	25.2	25.5	26.7
02/01/2015	21:10:00	25.5	25.5	25.4	26.4
02/01/2015	21:20:00	25.3	25.5	25.2	26.3
02/01/2015	21:30:00	25.2	25.4	25.2	26.2
02/01/2015	21:40:00	24.9	25.3	25.2	26.1
02/01/2015	21:50:00	24.8	25.2	25	25.8
02/01/2015	22:00:00	24.7	25.2	24.8	25.6
02/01/2015	22:10:00	24.6	25.2	24.7	25.3
02/01/2015	22:20:00	24.4	25.1	24.6	25.1
02/01/2015	22:30:00	24.2	24.9	24.5	24.9
02/01/2015	22:40:00	24.2	24.8	24.4	24.7
02/01/2015	22:50:00	24	24.7	24.3	24.7
02/01/2015	23:00:00	23.9	24.5	24.2	24.8
02/01/2015	23:10:00	23.8	24.3	24.2	24.7
02/01/2015	23:20:00	23.8	24.2	24	24.6
02/01/2015	23:30:00	23.7	24.1	23.8	24.5
02/01/2015	23:40:00	23.7	23.9	23.8	24.4
02/01/2015	23:50:00	23.6	23.8	23.8	24.2
03/01/2015	00:00:00	23.6	23.7	23.8	24
03/01/2015	00:10:00	23.6	23.6	23.8	23.9
03/01/2015	00:20:00	23.6	23.7	23.8	23.8
03/01/2015	00:30:00	23.6	23.7	23.7	23.7
03/01/2015	00:40:00	23.5	23.6	23.6	23.8
03/01/2015	00:50:00	23.5	23.4	23.6	23.9
03/01/2015	01:00:00	23.4	23.3	23.6	23.9
03/01/2015	01:10:00	23.5	23.2	23.4	23.8
03/01/2015	01:20:00	23.5	23.1	23.2	23.7
03/01/2015	01:30:00	23.6	23	23.1	23.7
03/01/2015	01:40:00	23.5	22.9	22.8	23.6
03/01/2015	01:50:00	23.5	22.9	22.8	23.6
03/01/2015	02:00:00	23.4	22.8	22.8	23.5
03/01/2015	02:10:00	23.4	22.8	22.8	23.4
03/01/2015	02:20:00	23.3	22.8	22.8	23.2
03/01/2015	02:30:00	23.2	22.8	22.7	23.2
03/01/2015	02:40:00	23.2	22.7	22.6	23.2
03/01/2015	02:50:00	23.1	22.6	22.5	23.1
03/01/2015	03:00:00	23	22.5	22.5	23.1
03/01/2015	03:10:00	23	22.4	22.4	23
03/01/2015	03:20:00	22.9	22.2	22.4	23
03/01/2015	03:30:00	22.9	22.1	22.5	23
03/01/2015	03:40:00	22.9	22.1	22.6	22.9
03/01/2015	03:50:00	22.9	22.1	22.6	22.9
03/01/2015	04:00:00	22.9	22.1	22.6	23
03/01/2015	04:10:00	22.8	22.2	22.7	22.9
03/01/2015	04:20:00	22.8	22.2	22.8	22.9
03/01/2015	04:30:00	22.8	22.3	22.8	22.9
03/01/2015	04:40:00	22.7	22.2	22.8	22.9
03/01/2015	04:50:00	22.6	22.2	22.8	22.8
03/01/2015	05:00:00	22.6	22.2	22.8	22.8
03/01/2015	05:10:00	22.5	22.2	22.9	22.7
03/01/2015	05:20:00	22.4	22.1	22.9	22.8
03/01/2015	05:30:00	22.4	22.1	22.8	22.8
03/01/2015	05:40:00	22.4	22.1	22.8	22.8
03/01/2015	05:50:00	22.3	22.1	22.8	22.7
03/01/2015	06:00:00	22.3	22.1	22.8	22.7
03/01/2015	06:10:00	22.2	22	22.7	22.7
03/01/2015	06:20:00	22.2	21.9	22.7	22.7
03/01/2015	06:30:00	22.2	21.8	22.6	22.8
03/01/2015	06:40:00	22.2	21.7	22.4	22.8
03/01/2015	06:50:00	22.2	21.6	22.4	22.9
03/01/2015	07:00:00	22.2	21.6	22.5	22.9
03/01/2015	07:10:00	22.3	21.6	22.6	23
03/01/2015	07:20:00	22.4	21.7	22.6	23.1
03/01/2015	07:30:00	22.6	22.1	22.7	23.3
03/01/2015	07:40:00	22.7	22.5	22.8	23.4
03/01/2015	07:50:00	23	22.8	23.2	23.6
03/01/2015	08:00:00	23.2	23	23.5	23.7
03/01/2015	08:10:00	23.4	23.3	23.8	23.8
03/01/2015	08:20:00	23.7	23.9	24.1	23.9
03/01/2015	08:30:00	24.1	24.2	24.3	23.9
03/01/2015	08:40:00	24.6	24.7	24.6	24.4
03/01/2015	08:50:00	25.1	25.2	24.7	24.7
03/01/2015	09:00:00	25.6	25.3	25.1	25.2
03/01/2015	09:10:00	25.9	25.7	25.2	25.7
03/01/2015	09:20:00	25.7	26.2	25.8	26
03/01/2015	09:30:00	25.8	26.9	26.1	26.2
03/01/2015	09:40:00	25.8	26.7	26.3	26.6
03/01/2015	09:50:00	26	26.7	26.4	26.7
03/01/2015	10:00:00	26.6	27.1	26.7	26.8
03/01/2015	10:10:00	26.8	27.7	27	27.1
03/01/2015	10:20:00	27.3	27.8	27.2	27.5
03/01/2015	10:30:00	27.8	27.8	27.3	27.8
03/01/2015	10:40:00	28.2	27.7	27.7	28
03/01/2015	10:50:00	28.7	28.2	27.9	28.1
03/01/2015	11:00:00	28.6	28.3	28.6	28.1
03/01/2015	11:10:00	28.9	28.6	28.5	28.8
03/01/2015	11:20:00	29.3	29.4	28.7	29.2
03/01/2015	11:30:00	29.4	29.7	28.9	29.7
03/01/2015	11:40:00	29.3	29.2	29.1	29.8
03/01/2015	11:50:00	30	29.3	29.1	30.2
03/01/2015	12:00:00	30.2	29.7	29.8	30.4
03/01/2015	12:10:00	30.2	30.6	30.1	30.8
03/01/2015	12:20:00	29.8	30.7	30	30.8
03/01/2015	12:30:00	30.3	31	30.8	30.7
03/01/2015	12:40:00	30.7	31	30.8	31.1
03/01/2015	12:50:00	30.9	31.4	30.5	31.3
03/01/2015	13:00:00	31.1	31.2	31.2	31.2
03/01/2015	13:10:00	31.6	31.3	31.6	31.2
03/01/2015	13:20:00	31	31.2	31.4	31.5
03/01/2015	13:30:00	31.4	31.2	31.6	32
03/01/2015	13:40:00	31.3	31.7	31.7	31.9
03/01/2015	13:50:00	32.1	32.3	31.5	31.7
03/01/2015	14:00:00	32.2	32.1	32	31.6
03/01/2015	14:10:00	32.6	32.2	31.6	31.8
03/01/2015	14:20:00	32.6	32.3	31.5	31.9
03/01/2015	14:30:00	31.7	31.8	31.7	31.9
03/01/2015	14:40:00	31.8	32.5	31.4	32.4
03/01/2015	14:50:00	31.5	32.1	31.4	32.3
03/01/2015	15:00:00	31.3	32.1	31.9	32.1
03/01/2015	15:10:00	31.6	31.9	32.1	32.4
03/01/2015	15:20:00	31.8	31.7	31.8	32.3
03/01/2015	15:30:00	32.1	32.4	31.7	32.1
03/01/2015	15:40:00	31.8	32.4	31.6	31.6
03/01/2015	15:50:00	31.2	32.2	31.3	31.5
03/01/2015	16:00:00	30.3	31.9	31.5	31.5
03/01/2015	16:10:00	30.6	31.6	31.7	31.5
03/01/2015	16:20:00	30.9	31.3	31.5	31.3
03/01/2015	16:30:00	31	31.1	31.3	31.2
03/01/2015	16:40:00	30.7	30.8	31.1	30.9
03/01/2015	16:50:00	30.4	30.6	31.1	30.7
03/01/2015	17:00:00	30.2	30.4	31	30.5
03/01/2015	17:10:00	30	30.3	30.8	30.3
03/01/2015	17:20:00	29	30	30.6	30.2
03/01/2015	17:30:00	28.4	29.7	30.4	30.1
03/01/2015	17:40:00	28.2	29.4	30.2	29.9
03/01/2015	17:50:00	27.8	29.1	29.9	29.8
03/01/2015	18:00:00	27.3	28.8	29.7	29.7
03/01/2015	18:10:00	27.1	28.4	29.6	29.7
03/01/2015	18:20:00	26.9	28.2	29.4	29.6
03/01/2015	18:30:00	26.7	28.1	29.3	29.5
03/01/2015	18:40:00	26.8	27.8	29.2	29.4
03/01/2015	18:50:00	26.9	27.6	29.1	29.4
03/01/2015	19:00:00	27	27.4	28.9	29.2
03/01/2015	19:10:00	27.1	27.3	28.9	29
03/01/2015	19:20:00	27.1	27.5	28.7	28.7
03/01/2015	19:30:00	27	27.7	28.6	28.6
03/01/2015	19:40:00	26.9	27.9	28.4	28.4
03/01/2015	19:50:00	26.9	27.8	28.3	28.2
03/01/2015	20:00:00	26.9	27.6	28.1	28.1
03/01/2015	20:10:00	26.8	27.6	27.9	27.9
03/01/2015	20:20:00	26.7	27.3	27.7	27.8
03/01/2015	20:30:00	26.4	27.5	27.6	27.7
03/01/2015	20:40:00	26.3	27.4	27.3	27.6
03/01/2015	20:50:00	26.4	27.4	27.2	27.4
03/01/2015	21:00:00	26.4	27.3	27	27.3
03/01/2015	21:10:00	26.4	27.3	26.9	27.2
03/01/2015	21:20:00	26.4	27.2	26.9	27.1
03/01/2015	21:30:00	26.4	27.1	26.8	27
03/01/2015	21:40:00	26.3	26.8	26.7	26.8
03/01/2015	21:50:00	26.2	26.7	26.5	26.7
03/01/2015	22:00:00	26.1	26.6	26.4	26.5
03/01/2015	22:10:00	26.1	26.5	26.2	26.3
03/01/2015	22:20:00	25.9	26.3	26.1	26.1
03/01/2015	22:30:00	25.8	26.2	25.9	26
03/01/2015	22:40:00	25.7	25.9	25.7	25.8
03/01/2015	22:50:00	25.6	25.7	25.6	25.7
03/01/2015	23:00:00	25.5	25.5	25.3	25.6
03/01/2015	23:10:00	25.4	25.4	25.2	25.4
03/01/2015	23:20:00	25.3	25.2	25.1	25.3
03/01/2015	23:30:00	25.2	25.1	25	25.3
03/01/2015	23:40:00	25.2	24.9	24.9	25.2
03/01/2015	23:50:00	25.1	24.8	24.8	25.1
04/01/2015	00:00:00	24.9	24.6	24.6	24.9
04/01/2015	00:10:00	24.9	24.4	24.5	24.8
04/01/2015	00:20:00	24.8	24.3	24.5	24.7
04/01/2015	00:30:00	24.8	24.1	24.3	24.7
04/01/2015	00:40:00	24.7	24	24.3	24.7
04/01/2015	00:50:00	24.7	23.9	24.2	24.6
04/01/2015	01:00:00	24.7	23.8	24.1	24.5
04/01/2015	01:10:00	24.6	23.7	23.9	24.4
04/01/2015	01:20:00	24.6	23.6	23.9	24.3
04/01/2015	01:30:00	24.5	23.5	23.8	24.3
04/01/2015	01:40:00	24.4	23.4	23.7	24.2
04/01/2015	01:50:00	24.3	23.3	23.5	24
04/01/2015	02:00:00	24.2	23.3	23.4	23.9
04/01/2015	02:10:00	24.2	23.2	23.3	23.8
04/01/2015	02:20:00	24.1	23.1	23.3	23.7
04/01/2015	02:30:00	23.9	23.1	23.3	23.7
04/01/2015	02:40:00	23.9	23.1	23.3	23.7
04/01/2015	02:50:00	23.8	23	23.3	23.6
04/01/2015	03:00:00	23.8	22.9	23.3	23.6
04/01/2015	03:10:00	23.7	22.7	23.2	23.6
04/01/2015	03:20:00	23.6	22.6	23.2	23.6
04/01/2015	03:30:00	23.6	22.6	23.1	23.4
04/01/2015	03:40:00	23.5	22.4	23.1	23.3
04/01/2015	03:50:00	23.4	22.4	22.9	23.3
04/01/2015	04:00:00	23.3	22.3	22.9	23.3
04/01/2015	04:10:00	23.2	22.3	22.8	23.2
04/01/2015	04:20:00	23.1	22.3	22.7	23.2
04/01/2015	04:30:00	22.9	22.3	22.6	23.2
04/01/2015	04:40:00	22.8	22.2	22.6	23.2
04/01/2015	04:50:00	22.7	22.1	22.6	23.2
04/01/2015	05:00:00	22.6	22	22.4	23.2
04/01/2015	05:10:00	22.6	22.1	22.5	23.2
04/01/2015	05:20:00	22.4	22.1	22.5	23.2
04/01/2015	05:30:00	22.4	22.2	22.6	23.2
04/01/2015	05:40:00	22.4	22.3	22.6	23.2
04/01/2015	05:50:00	22.3	22.3	22.6	23.2
04/01/2015	06:00:00	22.3	22.3	22.6	23.2
04/01/2015	06:10:00	22.3	22.2	22.5	23.2
04/01/2015	06:20:00	22.3	22.1	22.5	23.2
04/01/2015	06:30:00	22.3	22.1	22.4	23.2
04/01/2015	06:40:00	22.3	21.2	22.3	23.1
04/01/2015	06:50:00	22.4	20.9	22.3	23.1
04/01/2015	07:00:00	22.4	20.9	22.3	23.1
04/01/2015	07:10:00	22.6	21.1	22.4	23.1
04/01/2015	07:20:00	22.7	21	22.4	23.2
04/01/2015	07:30:00	22.9	21.2	22.5	23.4
04/01/2015	07:40:00	23	21.7	22.6	23.7
04/01/2015	07:50:00	23.1	22.3	22.8	24
04/01/2015	08:00:00	23.1	22.9	23.1	24.3
04/01/2015	08:10:00	23.2	23.3	23.4	24.5
04/01/2015	08:20:00	23.4	23.7	23.9	24.6
04/01/2015	08:30:00	23.6	24.6	24.3	24.9
04/01/2015	08:40:00	23.8	25.3	24.8	25.2
04/01/2015	08:50:00	24.1	26.1	25.2	25.5
04/01/2015	09:00:00	24.4	26.9	25.7	25.9
04/01/2015	09:10:00	24.8	27.2	26.2	26.3
04/01/2015	09:20:00	25.4	27.2	26.6	26.8
04/01/2015	09:30:00	25.8	27.6	27.2	27.2
04/01/2015	09:40:00	25.8	27.8	27.6	27.6
04/01/2015	09:50:00	26.1	28.3	28	27.9
04/01/2015	10:00:00	26.3	28.7	28.4	28.2
04/01/2015	10:10:00	26.7	28.9	28.4	28.7
04/01/2015	10:20:00	27.1	29	28.8	28.7
04/01/2015	10:30:00	27.3	29.3	29.1	29.1
04/01/2015	10:40:00	29.2	29.3	29.4	29.3
04/01/2015	10:50:00	29.6	29.8	29.8	29.5
04/01/2015	11:00:00	30	29.8	29.8	29.6
04/01/2015	11:10:00	30.5	29.9	29.7	29.7
04/01/2015	11:20:00	30.3	30.3	30	30.3
04/01/2015	11:30:00	30.4	30.4	30.2	30.4
04/01/2015	11:40:00	30.9	30.7	30.4	30.5
04/01/2015	11:50:00	31.3	30.8	30.6	30.8
04/01/2015	12:00:00	31.7	31.2	30.9	31.1
04/01/2015	12:10:00	31.7	31.6	30.8	31.3
04/01/2015	12:20:00	31.7	31.8	31.1	31.5
04/01/2015	12:30:00	31.9	31.4	31.7	31.3
04/01/2015	12:40:00	32.2	31.5	31.8	31.4
04/01/2015	12:50:00	30.7	32.4	31.3	31.7
04/01/2015	13:00:00	27.9	32.1	31.8	31.7
04/01/2015	13:10:00	26.9	32.4	31.9	32.1
04/01/2015	13:20:00	26.6	32.3	29.3	31.9
04/01/2015	13:30:00	26.2	32.3	27.4	32.2
04/01/2015	13:40:00	26.1	32.7	27	32.5
04/01/2015	13:50:00	26.3	32.4	26.8	32.8
04/01/2015	14:00:00	26.5	32.6	26.9	32.8
04/01/2015	14:10:00	26.7	32.3	27	32.9
04/01/2015	14:20:00	26.8	32.4	26.8	33.1
04/01/2015	14:30:00	26.7	32.7	26.8	32.9
04/01/2015	14:40:00	26.3	32.9	26.8	32.9
04/01/2015	14:50:00	26.2	32.2	26.6	33.1
04/01/2015	15:00:00	26.2	30.4	26.6	33
04/01/2015	15:10:00	26.2	30.4	26.4	32.9
04/01/2015	15:20:00	26.3	30.4	26.3	33.1
04/01/2015	15:30:00	26.1	29.7	26.3	33.3
04/01/2015	15:40:00	25.9	29.1	26.2	33.2
04/01/2015	15:50:00	26	29.1	26.2	33.1
04/01/2015	16:00:00	25.9	28.7	26.2	33.1
04/01/2015	16:10:00	25.9	28.4	26.1	33.2
04/01/2015	16:20:00	25.8	28.1	26.1	33.4
04/01/2015	16:30:00	25.8	27.8	26.1	33.2
04/01/2015	16:40:00	25.8	27.5	26.1	31.1
04/01/2015	16:50:00	25.7	27.2	26.1	29.9
04/01/2015	17:00:00	25.8	27	26.1	29.7
04/01/2015	17:10:00	25.7	26.8	26.1	29.7
04/01/2015	17:20:00	25.7	26.7	26.2	27.2
04/01/2015	17:30:00	25.7	26.7	26.2	26.3
04/01/2015	17:40:00	25.6	26.7	26.2	26.6
04/01/2015	17:50:00	25.6	26.9	26.2	26.3
04/01/2015	18:00:00	25.6	27	26.2	26
04/01/2015	18:10:00	25.6	27	26.2	26.1
04/01/2015	18:20:00	25.7	27	26.2	25.6
04/01/2015	18:30:00	25.7	26.9	26.2	25.3
04/01/2015	18:40:00	25.8	26.9	26.2	25.2
04/01/2015	18:50:00	25.7	26.8	26.1	25.3
04/01/2015	19:00:00	25.7	26.7	26.1	25.4
04/01/2015	19:10:00	25.7	26.6	26.2	25.5
04/01/2015	19:20:00	25.8	26.6	26.3	25.5
04/01/2015	19:30:00	25.8	26.5	26.5	25.3
04/01/2015	19:40:00	25.8	25.6	26.6	25.3
04/01/2015	19:50:00	25.8	25.4	25.8	25.4
04/01/2015	20:00:00	25.8	25.4	25.8	25.5
04/01/2015	20:10:00	25.7	25.3	26.1	25.6
04/01/2015	20:20:00	25.7	25.3	25.9	25.6
04/01/2015	20:30:00	25.2	25.2	25.8	25.5
04/01/2015	20:40:00	25.1	25.3	25.7	25.4
04/01/2015	20:50:00	24.7	25.2	25.5	25.3
04/01/2015	21:00:00	24.3	25	25.2	25.1
04/01/2015	21:10:00	24.2	24.9	25.2	25.1
04/01/2015	21:20:00	24	24.9	25.1	24.9
04/01/2015	21:30:00	23.2	24.7	25.1	24.9
04/01/2015	21:40:00	22.6	24.7	25.1	24.8
04/01/2015	21:50:00	22.9	24.8	24.9	24.8
04/01/2015	22:00:00	23.3	24.8	24.8	24.8
04/01/2015	22:10:00	23.8	24.8	24.7	24.8
04/01/2015	22:20:00	24.1	24.8	24.6	24.9
04/01/2015	22:30:00	24.2	24.8	24.5	24.9
04/01/2015	22:40:00	24.2	24.8	24.3	24.8
04/01/2015	22:50:00	24.2	24.8	24.2	24.8
04/01/2015	23:00:00	24.3	24.8	24.2	24.7
04/01/2015	23:10:00	24.4	24.6	24.1	24.5
04/01/2015	23:20:00	24.4	24.5	23.9	24.5
04/01/2015	23:30:00	24.1	24.4	23.9	24.5
04/01/2015	23:40:00	24.1	24.6	23.8	24.6
04/01/2015	23:50:00	24.1	24.4	23.8	24.6
05/01/2015	00:00:00	24.2	24.2	23.7	24.6
05/01/2015	00:10:00	24.2	24.1	23.7	24.4
05/01/2015	00:20:00	24.2	23.9	23.6	24.3
05/01/2015	00:30:00	24.2	23.8	23.5	24.2
05/01/2015	00:40:00	24.3	23.7	23.4	24.2
05/01/2015	00:50:00	24.6	23.6	23.5	24.1
05/01/2015	01:00:00	24.5	23.4	23.7	23.9
05/01/2015	01:10:00	24.6	23.4	23.8	23.9
05/01/2015	01:20:00	24.6	23.3	24.1	23.8
05/01/2015	01:30:00	24.6	23.2	24.1	23.7
05/01/2015	01:40:00	24.4	23.1	24.1	23.4
05/01/2015	01:50:00	24.3	23.1	24.1	23.2
05/01/2015	02:00:00	24.2	22.9	24.1	23.1
05/01/2015	02:10:00	24.2	22.7	24.1	23
05/01/2015	02:20:00	24.1	22.6	24.1	22.9
05/01/2015	02:30:00	24	22.4	24.1	22.7
05/01/2015	02:40:00	23.8	22.3	24.1	22.4
05/01/2015	02:50:00	23.8	22.3	24	22.3
05/01/2015	03:00:00	23.7	22.2	24	22.2
05/01/2015	03:10:00	23.5	22.1	23.9	22.2
05/01/2015	03:20:00	23.4	22	23.9	22.2
05/01/2015	03:30:00	23.3	21.9	23.9	22.2
05/01/2015	03:40:00	23.3	21.8	23.9	22.1
05/01/2015	03:50:00	23.3	21.7	23.9	22.2
05/01/2015	04:00:00	23.2	21.7	24	22.1
05/01/2015	04:10:00	23.2	21.7	24	22.1
05/01/2015	04:20:00	23.1	21.7	24	22.1
05/01/2015	04:30:00	23.1	21.7	23.9	22.1
05/01/2015	04:40:00	23.1	21.8	23.9	22
05/01/2015	04:50:00	23.1	21.9	23.9	22.1
05/01/2015	05:00:00	23.1	21.9	23.9	22.1
05/01/2015	05:10:00	23.1	22.1	24.1	22.1
05/01/2015	05:20:00	23.3	22.1	24.1	22.2
05/01/2015	05:30:00	23.4	22.1	24.2	22.3
05/01/2015	05:40:00	23.6	22.2	24.2	22.3
05/01/2015	05:50:00	23.6	22.3	24.2	22.4
05/01/2015	06:00:00	23.8	22.6	24.4	22.5
05/01/2015	06:10:00	23.8	22.7	24.6	22.6
05/01/2015	06:20:00	23.9	22.8	24.6	22.7
05/01/2015	06:30:00	23.9	23	24.7	22.8
05/01/2015	06:40:00	23.9	23.1	24.6	22.8
05/01/2015	06:50:00	23.9	23.1	24.3	22.8
05/01/2015	07:00:00	23.9	23.1	23.7	22.9
05/01/2015	07:10:00	23.9	23.1	23.6	23
05/01/2015	07:20:00	24.2	23.1	23.6	23.1
05/01/2015	07:30:00	23.9	23.2	23.8	23.2
05/01/2015	07:40:00	23.9	23.4	24.1	23.2
05/01/2015	07:50:00	23.9	23.6	24.4	23.4
05/01/2015	08:00:00	24.1	23.9	25	23.8
05/01/2015	08:10:00	24.2	24.3	25.2	24.2
05/01/2015	08:20:00	24.6	24.5	25.3	24.6
05/01/2015	08:30:00	24.9	24.9	25.4	24.9
05/01/2015	08:40:00	25.3	25.4	25.4	25.2
05/01/2015	08:50:00	25.5	25.7	25.6	25.3
05/01/2015	09:00:00	25.3	25.6	25.6	25.5
05/01/2015	09:10:00	25.3	25.9	25.6	25.9
05/01/2015	09:20:00	25.7	26.9	25.6	26
05/01/2015	09:30:00	25.9	26.7	25.8	26.3
05/01/2015	09:40:00	26.2	27.3	25.9	26.6
05/01/2015	09:50:00	26.3	27.5	25.9	26.7
05/01/2015	10:00:00	26.4	27.3	25.9	27.1
05/01/2015	10:10:00	26.6	27.6	25.8	27.5
05/01/2015	10:20:00	26.7	27.9	25.8	27.8
05/01/2015	10:30:00	26.8	27.7	25.9	28.2
05/01/2015	10:40:00	26.8	27.6	25.9	28.5
05/01/2015	10:50:00	26.8	27.4	26.1	28.7
05/01/2015	11:00:00	26.9	27.4	26	28.9
05/01/2015	11:10:00	26.9	27.2	26.2	29.3
05/01/2015	11:20:00	26.6	27.9	26.1	29.7
05/01/2015	11:30:00	26.6	27.7	26.2	29.7
05/01/2015	11:40:00	26.6	27.7	26.3	29.3
05/01/2015	11:50:00	26.6	28.4	26.1	28.7
05/01/2015	12:00:00	26.6	28.5	26.3	28.6
05/01/2015	12:10:00	26.7	27.9	26.2	28.6
05/01/2015	12:20:00	26.6	28.6	26.2	28.7
05/01/2015	12:30:00	26.6	28.3	26.2	29.1
05/01/2015	12:40:00	26.6	28.6	26.2	29
05/01/2015	12:50:00	26.4	28.4	26.1	29
05/01/2015	13:00:00	26.5	28.6	26.2	28.9
05/01/2015	13:10:00	26.4	28.2	26.2	29.1
05/01/2015	13:20:00	26.6	28.6	26	29.1
05/01/2015	13:30:00	26.4	28.3	26.2	28.9
05/01/2015	13:40:00	26.4	28.1	26.2	28.7
05/01/2015	13:50:00	26.6	28.2	26.2	29
05/01/2015	14:00:00	26.6	28.4	26.3	28.8
05/01/2015	14:10:00	26.5	28.2	26.4	29
05/01/2015	14:20:00	26.3	28.3	26.2	28.8
05/01/2015	14:30:00	26.3	28.6	26.2	28.5
05/01/2015	14:40:00	26.3	28.2	26.2	28.4
05/01/2015	14:50:00	26.3	28.2	26.2	28.3
05/01/2015	15:00:00	26.4	28.1	26.1	28.2
05/01/2015	15:10:00	26.4	27.7	26.2	27.9
05/01/2015	15:20:00	26.4	27.8	26.1	28.2
05/01/2015	15:30:00	26.3	27.5	26.1	28.5
05/01/2015	15:40:00	26.3	27.1	26.2	28.5
05/01/2015	15:50:00	26.1	26.8	26	28.3
05/01/2015	16:00:00	26.2	27.3	26	28.2
05/01/2015	16:10:00	26.1	27.4	25.9	28.1
05/01/2015	16:20:00	26.1	27.1	25.8	27.8
05/01/2015	16:30:00	25.9	26.9	25.7	27.7
05/01/2015	16:40:00	25.7	26.5	25.7	27.6
05/01/2015	16:50:00	25.4	26.3	25.6	27.4
05/01/2015	17:00:00	25.5	26.1	25.6	27.3
05/01/2015	17:10:00	25.4	25.9	25.4	27.2
05/01/2015	17:20:00	25.3	25.7	25.4	26.8
05/01/2015	17:30:00	25.2	25.5	25.3	26.3
05/01/2015	17:40:00	25.2	25.3	25.2	26.1
05/01/2015	17:50:00	25.2	25.2	25.2	25.8
05/01/2015	18:00:00	25.2	25.1	25.2	25.5
05/01/2015	18:10:00	25.1	25.1	25.1	25.3
05/01/2015	18:20:00	25.1	24.9	25.2	25.1
05/01/2015	18:30:00	25.1	24.8	25.2	24.8
05/01/2015	18:40:00	25.1	24.8	25.2	24.7
05/01/2015	18:50:00	25.2	24.7	25.2	24.6
05/01/2015	19:00:00	25.1	24.6	25.1	24.6
05/01/2015	19:10:00	25.1	24.5	25.2	24.6
05/01/2015	19:20:00	25.2	24.4	25.2	24.4
05/01/2015	19:30:00	25.1	24.4	25.1	24.4
05/01/2015	19:40:00	25.1	24.3	25.1	24.3
05/01/2015	19:50:00	25.1	24.2	25.1	24.3
05/01/2015	20:00:00	25.1	24.1	25.1	24.2
05/01/2015	20:10:00	25.1	24.1	25.1	24.1
05/01/2015	20:20:00	25	24.1	25.1	23.9
05/01/2015	20:30:00	25	24.1	25.1	23.9
05/01/2015	20:40:00	25	24	25.1	23.8
05/01/2015	20:50:00	24.9	24	25.1	23.6
05/01/2015	21:00:00	24.9	24	25.1	23.5
05/01/2015	21:10:00	24.9	23.8	25.1	23.4
05/01/2015	21:20:00	25	23.7	25.1	23.3
05/01/2015	21:30:00	24.9	23.6	25.1	23.3
05/01/2015	21:40:00	24.9	23.5	25.1	23.2
05/01/2015	21:50:00	25.1	23.4	25.1	23
05/01/2015	22:00:00	24.9	23.3	25.1	23
05/01/2015	22:10:00	24.8	23.2	25.1	23
05/01/2015	22:20:00	24.8	23.1	25.1	22.9
05/01/2015	22:30:00	24.7	23	25.1	22.9
05/01/2015	22:40:00	24.7	22.9	25.1	22.9
05/01/2015	22:50:00	24.6	22.8	25.1	22.7
05/01/2015	23:00:00	24.6	22.7	25.1	22.7
05/01/2015	23:10:00	24.5	22.6	25	22.6
05/01/2015	23:20:00	24.6	22.4	24.9	22.5
05/01/2015	23:30:00	24.7	22.3	24.9	22.4
05/01/2015	23:40:00	24.7	22.2	24.9	22.3
05/01/2015	23:50:00	24.7	22.1	24.9	22.2
06/01/2015	00:00:00	24.9	22.1	24.8	22.2
06/01/2015	00:10:00	24.9	22.1	24.8	22.2
06/01/2015	00:20:00	24.9	22.2	24.8	22.2
06/01/2015	00:30:00	24.8	22.2	24.8	22.2
06/01/2015	00:40:00	24.8	22.2	24.8	22.2
06/01/2015	00:50:00	24.8	22.2	24.8	22.2
06/01/2015	01:00:00	24.9	22.3	24.8	22.2
06/01/2015	01:10:00	24.7	22.5	24.8	22.2
06/01/2015	01:20:00	24.8	22.7	24.8	22.2
06/01/2015	01:30:00	24.7	22.8	24.8	22.3
06/01/2015	01:40:00	24.8	22.8	24.8	22.2
06/01/2015	01:50:00	24.7	22.9	24.7	22.1
06/01/2015	02:00:00	24.8	23.2	24.6	22.1
06/01/2015	02:10:00	24.7	23.2	24.7	22.1
06/01/2015	02:20:00	24.7	23.2	24.7	22
06/01/2015	02:30:00	24.7	23.2	24.7	22
06/01/2015	02:40:00	24.7	23.2	24.7	21.9
06/01/2015	02:50:00	24.7	23.3	24.7	21.9
06/01/2015	03:00:00	24.8	23.3	24.7	21.9
06/01/2015	03:10:00	24.6	23.3	24.7	22
06/01/2015	03:20:00	24.6	23.3	24.7	22.2
06/01/2015	03:30:00	24.7	23.3	24.7	22.3
06/01/2015	03:40:00	24.7	23.2	24.6	22.4
06/01/2015	03:50:00	24.7	23.2	24.6	22.4
06/01/2015	04:00:00	24.7	23.1	24.6	22.4
06/01/2015	04:10:00	24.7	22.9	24.7	22.6
06/01/2015	04:20:00	24.6	22.9	24.6	22.5
06/01/2015	04:30:00	24.6	22.8	24.6	22.4
06/01/2015	04:40:00	24.6	22.9	24.6	22.4
06/01/2015	04:50:00	24.6	22.9	24.6	22.4
06/01/2015	05:00:00	24.6	22.9	24.6	22.5
06/01/2015	05:10:00	24.7	22.8	24.6	22.4
06/01/2015	05:20:00	24.6	22.7	24.6	22.4
06/01/2015	05:30:00	24.6	22.6	24.5	22.4
06/01/2015	05:40:00	24.7	22.4	24.5	22.4
06/01/2015	05:50:00	24.6	22.3	24.5	22.2
06/01/2015	06:00:00	24.6	22.2	24.4	22.2
06/01/2015	06:10:00	24.7	22.1	24.3	22
06/01/2015	06:20:00	24.6	22.2	24.3	21.8
06/01/2015	06:30:00	24.6	22.2	24.3	21.8
06/01/2015	06:40:00	24.5	22.2	24.3	21.8
06/01/2015	06:50:00	24.6	22.1	24.3	21.9
06/01/2015	07:00:00	24.6	22.1	24.4	22
06/01/2015	07:10:00	24.5	22.2	24.4	22.1
06/01/2015	07:20:00	24.7	22.4	24.6	22.2
06/01/2015	07:30:00	24.7	22.7	24.6	22.3
06/01/2015	07:40:00	24.9	22.9	24.7	22.5
06/01/2015	07:50:00	25.2	23.4	24.7	22.8
06/01/2015	08:00:00	25.1	23.9	24.8	23.3
06/01/2015	08:10:00	25.2	24.5	24.9	23.6
06/01/2015	08:20:00	25.2	25.1	24.9	24.1
06/01/2015	08:30:00	25.1	25.7	24.9	24.4
06/01/2015	08:40:00	25.2	25.7	25.2	24.7
06/01/2015	08:50:00	25.3	25.7	25.4	25
06/01/2015	09:00:00	25.4	25.3	25.7	25.4
06/01/2015	09:10:00	25.3	25.3	25.8	25.7
06/01/2015	09:20:00	25.6	25.7	25.6	26
06/01/2015	09:30:00	25.7	26	25.6	25.9
06/01/2015	09:40:00	25.8	26.4	25.8	26
06/01/2015	09:50:00	26.1	26.9	25.7	26.7
06/01/2015	10:00:00	25.5	27.4	25.9	26.9
06/01/2015	10:10:00	25.4	26.6	26	27.2
06/01/2015	10:20:00	25.9	26.7	26.2	27.6
06/01/2015	10:30:00	26.6	27.1	25.9	28.2
06/01/2015	10:40:00	26.7	27.2	25.8	28.2
06/01/2015	10:50:00	27	27.2	26.1	28.4
06/01/2015	11:00:00	27.1	27	26	28.3
06/01/2015	11:10:00	27.1	27.5	26.1	27.6
06/01/2015	11:20:00	27.1	27.7	26.2	27.8
06/01/2015	11:30:00	27.1	27.9	26.2	28.1
06/01/2015	11:40:00	27.2	28.1	26.2	28.2
06/01/2015	11:50:00	27.1	27.5	26.2	28.3
06/01/2015	12:00:00	27.1	28.1	26.1	28.6
06/01/2015	12:10:00	27	27.3	26.1	28.6
06/01/2015	12:20:00	27	27.7	25.9	28.5
06/01/2015	12:30:00	27.2	27.3	26	28.2
06/01/2015	12:40:00	27	27.6	25.9	28.2
06/01/2015	12:50:00	26.9	28.2	25.8	28.9
06/01/2015	13:00:00	26.9	28.1	26	28.9
06/01/2015	13:10:00	26.8	28.5	25.9	29
06/01/2015	13:20:00	26.8	28.6	25.9	28.6
06/01/2015	13:30:00	26.6	28.1	25.8	28.7
06/01/2015	13:40:00	26.4	27.8	25.8	28.4
06/01/2015	13:50:00	26.4	27.1	25.8	28.5
06/01/2015	14:00:00	26.6	27.6	25.8	28.6
06/01/2015	14:10:00	26.3	27.1	25.8	28.8
06/01/2015	14:20:00	26.3	27	25.9	28.8
06/01/2015	14:30:00	26.2	26.4	25.8	28.3
06/01/2015	14:40:00	26.3	26.3	25.9	27.9
06/01/2015	14:50:00	26.3	26.1	25.8	28
06/01/2015	15:00:00	26.3	26.1	25.6	28
06/01/2015	15:10:00	26.3	26	25.5	27.8
06/01/2015	15:20:00	26.2	26.2	25.4	27.5
06/01/2015	15:30:00	26.1	26.3	25.3	27.6
06/01/2015	15:40:00	26.2	26.4	25.4	27.2
06/01/2015	15:50:00	26.3	26.6	25.4	27.3
06/01/2015	16:00:00	26.1	26.5	25.5	27.6
06/01/2015	16:10:00	26	26.3	25.6	27.5
06/01/2015	16:20:00	26	26.3	25.6	27.3
06/01/2015	16:30:00	25.9	26.3	25.4	27.2
06/01/2015	16:40:00	25.8	26.1	25.5	27
06/01/2015	16:50:00	25.6	26	25.5	26.9
06/01/2015	17:00:00	25.4	25.8	25.3	26.7
06/01/2015	17:10:00	25.4	25.7	25.3	26.5
06/01/2015	17:20:00	25.3	25.6	25.2	26.3
06/01/2015	17:30:00	25.2	25.3	25.2	26.1
06/01/2015	17:40:00	25.2	25.2	25.2	25.9
06/01/2015	17:50:00	25.2	25	25.2	25.8
06/01/2015	18:00:00	25.1	24.8	25.2	25.6
06/01/2015	18:10:00	25.1	24.6	25.2	25.4
06/01/2015	18:20:00	25.1	24.4	25.2	25.2
06/01/2015	18:30:00	25.1	24.3	25.2	25.1
06/01/2015	18:40:00	25	24.1	25.1	24.9
06/01/2015	18:50:00	25	24	25.1	24.8
06/01/2015	19:00:00	24.9	23.9	25.1	24.6
06/01/2015	19:10:00	24.9	23.8	25.1	24.4
06/01/2015	19:20:00	24.9	23.7	25.1	24.3
06/01/2015	19:30:00	24.9	23.7	25	24.1
06/01/2015	19:40:00	24.9	23.7	25	24.1
06/01/2015	19:50:00	24.9	23.7	24.9	23.9
06/01/2015	20:00:00	24.9	23.7	24.9	23.9
06/01/2015	20:10:00	24.9	23.7	24.9	23.9
06/01/2015	20:20:00	24.9	23.8	25	23.8
06/01/2015	20:30:00	24.8	24	25	23.8
06/01/2015	20:40:00	24.8	24.1	24.9	23.8
06/01/2015	20:50:00	24.8	24.3	24.9	23.7
06/01/2015	21:00:00	24.8	24.3	24.9	23.6
06/01/2015	21:10:00	24.8	24.3	24.9	23.6
06/01/2015	21:20:00	24.8	24.3	24.8	23.6
06/01/2015	21:30:00	24.8	24.2	24.8	23.5
06/01/2015	21:40:00	24.8	24.1	24.8	23.4
06/01/2015	21:50:00	24.8	24	24.8	23.4
06/01/2015	22:00:00	24.8	23.8	24.8	23.3
06/01/2015	22:10:00	24.8	23.7	24.7	23.2
06/01/2015	22:20:00	24.8	23.6	24.7	23.1
06/01/2015	22:30:00	24.8	23.6	24.8	23.1
06/01/2015	22:40:00	24.7	23.6	24.7	23.1
06/01/2015	22:50:00	24.7	23.6	24.7	23.1
06/01/2015	23:00:00	24.7	23.6	24.7	23.3
06/01/2015	23:10:00	24.7	23.6	24.7	23.3
06/01/2015	23:20:00	24.7	23.5	24.7	23.2
06/01/2015	23:30:00	24.7	23.6	24.7	23.1
06/01/2015	23:40:00	24.7	23.6	24.7	23.1
06/01/2015	23:50:00	24.7	23.6	24.8	23.1
07/01/2015	00:00:00	24.8	23.6	24.7	23.1
07/01/2015	00:10:00	24.7	23.5	24.7	23.2
07/01/2015	00:20:00	24.8	23.4	24.7	23.2
07/01/2015	00:30:00	24.8	23.3	24.8	23.2
07/01/2015	00:40:00	24.7	23.3	24.8	23.1
07/01/2015	00:50:00	24.6	23.2	24.8	23.1
07/01/2015	01:00:00	24.7	23.2	24.8	22.9
07/01/2015	01:10:00	24.6	23	24.7	22.9
07/01/2015	01:20:00	24.7	22.9	24.7	22.8
07/01/2015	01:30:00	24.7	22.8	24.7	22.8
07/01/2015	01:40:00	24.7	22.7	24.7	22.8
07/01/2015	01:50:00	24.7	22.6	24.7	22.8
07/01/2015	02:00:00	24.7	22.4	24.7	22.8
07/01/2015	02:10:00	24.6	22.3	24.6	22.8
07/01/2015	02:20:00	24.6	22.2	24.6	22.7
07/01/2015	02:30:00	24.6	22.1	24.6	22.6
07/01/2015	02:40:00	24.6	22	24.5	22.6
07/01/2015	02:50:00	24.6	22	24.6	22.6
07/01/2015	03:00:00	24.6	21.9	24.6	22.5
07/01/2015	03:10:00	24.7	21.8	24.6	22.5
07/01/2015	03:20:00	24.7	21.8	24.6	22.5
07/01/2015	03:30:00	24.6	21.8	24.5	22.5
07/01/2015	03:40:00	24.7	21.8	24.4	22.4
07/01/2015	03:50:00	24.6	21.8	24.4	22.5
07/01/2015	04:00:00	24.4	21.9	24.4	22.5
07/01/2015	04:10:00	24.3	21.9	24.4	22.4
07/01/2015	04:20:00	24.4	21.9	24.4	22.4
07/01/2015	04:30:00	24.4	22	24.4	22.6
07/01/2015	04:40:00	24.4	22	24.4	22.6
07/01/2015	04:50:00	24.4	22	24.4	22.6
07/01/2015	05:00:00	24.4	22	24.3	22.5
07/01/2015	05:10:00	24.4	22.1	24.3	22.6
07/01/2015	05:20:00	24.4	22.1	24.4	22.8
07/01/2015	05:30:00	24.4	22.2	24.4	23.1
07/01/2015	05:40:00	24.4	22.3	24.4	23.1
07/01/2015	05:50:00	24.4	22.5	24.4	22.9
07/01/2015	06:00:00	24.4	22.7	24.4	22.9
07/01/2015	06:10:00	24.4	22.8	24.4	23.1
07/01/2015	06:20:00	24.4	22.9	24.4	22.9
07/01/2015	06:30:00	24.3	23.1	24.4	22.8
07/01/2015	06:40:00	24.3	23.2	24.4	22.8
07/01/2015	06:50:00	24.3	23.3	24.5	22.8
07/01/2015	07:00:00	24.4	23.3	24.6	22.7
07/01/2015	07:10:00	24.6	23.3	24.6	22.7
07/01/2015	07:20:00	24.6	23.5	24.6	22.8
07/01/2015	07:30:00	24.6	23.7	24.7	23
07/01/2015	07:40:00	24.8	23.8	24.8	23.3
07/01/2015	07:50:00	24.8	24.4	24.8	23.6
07/01/2015	08:00:00	24.8	24.9	24.9	23.8
07/01/2015	08:10:00	24.9	25.3	25.2	24.2
07/01/2015	08:20:00	25.1	25.7	25.1	24.6
07/01/2015	08:30:00	25.3	25.8	25.1	24.7
07/01/2015	08:40:00	25.5	26.1	25.2	25.1
07/01/2015	08:50:00	25.4	26.5	25.4	25.3
07/01/2015	09:00:00	25.6	27	25.4	25.8
07/01/2015	09:10:00	25.6	26.9	25.4	26.3
07/01/2015	09:20:00	25.5	26.6	25.3	26.4
07/01/2015	09:30:00	25.8	26.7	25.4	26.9
07/01/2015	09:40:00	26.2	26.8	25.3	26.9
07/01/2015	09:50:00	25.8	26.9	25.3	26.6
07/01/2015	10:00:00	25.8	26.5	25.3	27.3
07/01/2015	10:10:00	26	26.6	25.4	27.8
07/01/2015	10:20:00	25.8	26.9	25.6	27.6
07/01/2015	10:30:00	25.9	27.1	25.9	27.7
07/01/2015	10:40:00	26.2	26.7	26.1	27.8
07/01/2015	10:50:00	26.2	26.7	25.6	27.8
07/01/2015	11:00:00	26.1	26.9	25.7	27.9
07/01/2015	11:10:00	26.4	27.2	25.8	27.9
07/01/2015	11:20:00	26.7	27.3	25.8	27.9
07/01/2015	11:30:00	26.3	27.1	25.6	28.6
07/01/2015	11:40:00	25.8	27.4	25.8	28.9
07/01/2015	11:50:00	25.7	27.4	25.8	28.4
07/01/2015	12:00:00	26	26.9	25.9	28.7
07/01/2015	12:10:00	26.2	27.8	25.8	28.4
07/01/2015	12:20:00	26.3	27.4	25.8	28.2
07/01/2015	12:30:00	26.1	27.7	25.9	28.7
07/01/2015	12:40:00	25.8	26.9	25.9	28.4
07/01/2015	12:50:00	25.9	27.4	26.1	28.4
07/01/2015	13:00:00	26.1	27.6	26.2	29
07/01/2015	13:10:00	25.9	27.2	26	28.5
07/01/2015	13:20:00	25.9	27.1	25.4	28.1
07/01/2015	13:30:00	25.9	26.8	25.6	28.3
07/01/2015	13:40:00	25.8	26.7	25.4	27.9
07/01/2015	13:50:00	25.8	27.4	25.5	27.7
07/01/2015	14:00:00	25.7	26.5	25.3	27.6
07/01/2015	14:10:00	25.8	26.6	25.2	27.6
07/01/2015	14:20:00	25.8	27.1	25.3	27.4
07/01/2015	14:30:00	25.7	26.7	25.4	27.7
07/01/2015	14:40:00	25.9	26.2	25.6	27.9
07/01/2015	14:50:00	26.1	26.4	25.6	27.6
07/01/2015	15:00:00	25.9	26.5	25.3	27.5
07/01/2015	15:10:00	26.1	26.6	25.4	27.5
07/01/2015	15:20:00	25.9	26.7	25.6	27.7
07/01/2015	15:30:00	25.9	26.8	25.4	27.3
07/01/2015	15:40:00	26	26.4	25.3	27.6
07/01/2015	15:50:00	25.6	26.7	25.3	26.8
07/01/2015	16:00:00	25.6	26.4	25.3	26.8
07/01/2015	16:10:00	25.5	26.2	25.2	26.7
07/01/2015	16:20:00	25.3	26.2	25.3	26.6
07/01/2015	16:30:00	25.1	25.9	25.3	26.7
07/01/2015	16:40:00	25.1	25.8	24.9	26.5
07/01/2015	16:50:00	24.9	25.6	24.9	26.4
07/01/2015	17:00:00	24.8	25.3	24.9	26.2
07/01/2015	17:10:00	24.8	25.1	24.9	25.9
07/01/2015	17:20:00	24.7	25	24.8	25.7
07/01/2015	17:30:00	24.6	24.9	24.8	25.7
07/01/2015	17:40:00	24.6	24.6	24.7	25.5
07/01/2015	17:50:00	24.6	24.5	24.6	25.3
07/01/2015	18:00:00	24.4	24.5	24.4	25.2
07/01/2015	18:10:00	24.4	24.6	24.3	25.1
07/01/2015	18:20:00	24.4	24.7	24.4	25
07/01/2015	18:30:00	24.3	24.5	24.5	24.9
07/01/2015	18:40:00	24.3	24.4	24.7	24.7
07/01/2015	18:50:00	24.4	24.5	24.7	24.6
07/01/2015	19:00:00	24.5	24.7	24.7	24.6
07/01/2015	19:10:00	24.6	24.8	24.8	24.4
07/01/2015	19:20:00	24.6	24.7	24.8	24.4
07/01/2015	19:30:00	24.6	24.3	24.8	24.4
07/01/2015	19:40:00	24.6	23.9	24.8	24.5
07/01/2015	19:50:00	24.7	23.8	24.8	24.4
07/01/2015	20:00:00	24.7	23.8	24.8	24.4
07/01/2015	20:10:00	24.7	23.7	24.8	24.4
07/01/2015	20:20:00	24.8	23.6	24.8	24.5
07/01/2015	20:30:00	24.8	23.6	24.8	24.4
07/01/2015	20:40:00	24.8	23.6	24.7	24.4
07/01/2015	20:50:00	24.8	23.6	24.7	24.5
07/01/2015	21:00:00	24.7	23.7	24.7	24.5
07/01/2015	21:10:00	24.7	23.6	24.6	24.4
07/01/2015	21:20:00	24.7	23.6	24.6	24.4
07/01/2015	21:30:00	24.6	23.6	24.5	24.4
07/01/2015	21:40:00	24.6	23.6	24.6	24.4
07/01/2015	21:50:00	24.6	23.6	24.4	24.3
07/01/2015	22:00:00	24.6	23.6	24.4	24.2
07/01/2015	22:10:00	24.6	23.6	24.4	24.2
07/01/2015	22:20:00	24.5	23.5	24.4	24.1
07/01/2015	22:30:00	24.6	23.5	24.4	24.2
07/01/2015	22:40:00	24.4	23.6	24.4	24.2
07/01/2015	22:50:00	24.4	23.6	24.4	24.1
07/01/2015	23:00:00	24.4	23.3	24.4	24.1
07/01/2015	23:10:00	24.5	23.3	24.4	24
07/01/2015	23:20:00	24.4	23.2	24.4	23.9
07/01/2015	23:30:00	24.4	23.3	24.4	23.9
07/01/2015	23:40:00	24.4	23.4	24.4	23.9
07/01/2015	23:50:00	24.5	23.4	24.4	23.9
08/01/2015	00:00:00	24.4	23.5	24.3	24
08/01/2015	00:10:00	24.4	23.6	23.9	24
08/01/2015	00:20:00	24.3	23.8	24.1	24
08/01/2015	00:30:00	24.3	23.2	24.3	23.9
08/01/2015	00:40:00	24.2	23.1	24.2	23.9
08/01/2015	00:50:00	24.3	23.3	24.2	23.9
08/01/2015	01:00:00	24.2	23.4	24.2	23.3
08/01/2015	01:10:00	24.1	23.4	24.1	23.2
08/01/2015	01:20:00	24.1	23.4	24.1	23.2
08/01/2015	01:30:00	24.2	23.3	24.1	23.4
08/01/2015	01:40:00	24.1	23.5	24	23.4
08/01/2015	01:50:00	23.9	23.4	23.8	23.5
08/01/2015	02:00:00	23.9	23.4	23.8	23.5
08/01/2015	02:10:00	23.9	23.6	23.8	23.5
08/01/2015	02:20:00	23.8	23.4	23.7	23.5
08/01/2015	02:30:00	23.8	23.4	23.8	23.3
08/01/2015	02:40:00	23.8	23.3	23.8	23.3
08/01/2015	02:50:00	23.8	23.2	23.7	23.3
08/01/2015	03:00:00	23.8	23.2	23.7	23.3
08/01/2015	03:10:00	23.8	23.2	23.7	23.3
08/01/2015	03:20:00	23.8	23.3	23.7	23.3
08/01/2015	03:30:00	23.8	23.2	23.7	23.3
08/01/2015	03:40:00	23.7	23.3	23.7	23.1
08/01/2015	03:50:00	23.7	23.3	23.6	22.9
08/01/2015	04:00:00	23.7	23.2	23.6	23.1
08/01/2015	04:10:00	23.7	23.3	23.6	23.3
08/01/2015	04:20:00	23.7	23.3	23.6	23.3
08/01/2015	04:30:00	23.7	23.3	23.7	23.3
08/01/2015	04:40:00	23.7	23.3	23.7	23.3
08/01/2015	04:50:00	23.7	23.2	23.7	23.4
08/01/2015	05:00:00	23.7	23.3	23.6	23.4
08/01/2015	05:10:00	23.6	23.2	23.6	23.4
08/01/2015	05:20:00	23.6	23	23.5	23.3
08/01/2015	05:30:00	23.6	23	23.6	23.3
08/01/2015	05:40:00	23.5	23	23.6	23.3
08/01/2015	05:50:00	23.5	23	23.5	23.2
08/01/2015	06:00:00	23.5	23.1	23.5	23.1
08/01/2015	06:10:00	23.5	23	23.5	23
08/01/2015	06:20:00	23.6	23.1	23.5	22.9
08/01/2015	06:30:00	23.5	23.1	23.6	22.8
08/01/2015	06:40:00	23.6	23.1	23.6	22.8
08/01/2015	06:50:00	23.5	23.1	23.6	22.7
08/01/2015	07:00:00	23.6	23.2	23.6	22.7
08/01/2015	07:10:00	23.7	23.1	23.6	22.7
08/01/2015	07:20:00	23.6	23.2	23.6	22.6
08/01/2015	07:30:00	23.7	23.3	23.6	22.7
08/01/2015	07:40:00	23.9	23.6	23.7	22.7
08/01/2015	07:50:00	23.9	23.5	23.7	22.9
08/01/2015	08:00:00	23.8	23.6	23.7	23.1
08/01/2015	08:10:00	24.1	23.8	23.8	23.3
08/01/2015	08:20:00	24.2	24.1	23.8	23.6
08/01/2015	08:30:00	24.3	24	24.1	24
08/01/2015	08:40:00	24.7	24.6	24	24.1
08/01/2015	08:50:00	25.1	24.8	23.9	24
08/01/2015	09:00:00	24.8	24.9	23.9	24.1
08/01/2015	09:10:00	24.5	24.4	24	24.2
08/01/2015	09:20:00	24.5	24.1	24.1	24.2
08/01/2015	09:30:00	24.6	24.6	24.1	24.2
08/01/2015	09:40:00	24.6	24.9	24.4	24.2
08/01/2015	09:50:00	24.7	24.6	24.5	24.3
08/01/2015	10:00:00	24.6	24.6	24.2	24.3
08/01/2015	10:10:00	24.3	25.1	24.6	24.3
08/01/2015	10:20:00	24.9	24.9	24.7	24.4
08/01/2015	10:30:00	24.6	24.9	24.4	24.5
08/01/2015	10:40:00	24.7	24.6	24.4	24.7
08/01/2015	10:50:00	24.7	24.6	24.7	24.7
08/01/2015	11:00:00	24.5	24.6	24.7	24.7
08/01/2015	11:10:00	24.7	24.6	24.3	24.7
08/01/2015	11:20:00	24.7	24.7	24.2	24.8
08/01/2015	11:30:00	24.8	24.6	24.1	24.9
08/01/2015	11:40:00	25	24.3	24.2	25.1
08/01/2015	11:50:00	24.8	24.5	24.3	25
08/01/2015	12:00:00	24.8	24.1	24.2	25
08/01/2015	12:10:00	24.6	23.9	24.4	25.1
08/01/2015	12:20:00	24.7	24.2	24.7	25
08/01/2015	12:30:00	24.9	24.3	24.7	25
08/01/2015	12:40:00	24.9	24.6	24.3	25
08/01/2015	12:50:00	25	24.8	24.7	25
08/01/2015	13:00:00	24.7	25	24.3	24.8
08/01/2015	13:10:00	24.8	25.2	24.4	24.9
08/01/2015	13:20:00	24.7	25	24.3	25
08/01/2015	13:30:00	24.7	24.9	24.5	25.1
08/01/2015	13:40:00	24.7	25	24.6	25.4
08/01/2015	13:50:00	24.4	24.9	24.3	25.6
08/01/2015	14:00:00	24.3	24.6	24.3	25.8
08/01/2015	14:10:00	24.3	24.3	24.1	25.5
08/01/2015	14:20:00	24.2	24.2	24.2	25.4
08/01/2015	14:30:00	24.2	24.3	24.1	25.8
08/01/2015	14:40:00	24.1	24.5	24.1	25.8
08/01/2015	14:50:00	24	24.5	24.1	25.7
08/01/2015	15:00:00	24.1	24.6	24.1	25.6
08/01/2015	15:10:00	24.1	24.4	24.1	25.3
08/01/2015	15:20:00	24.1	24.4	24.1	25.3
08/01/2015	15:30:00	24	24.3	24.1	25.1
08/01/2015	15:40:00	24	24.4	24	25
08/01/2015	15:50:00	23.9	24.3	23.9	24.9
08/01/2015	16:00:00	23.9	24.3	23.9	24.7
08/01/2015	16:10:00	23.8	24.2	23.8	24.8
08/01/2015	16:20:00	23.8	24.2	23.8	24.6
08/01/2015	16:30:00	23.8	24	23.8	24.6
08/01/2015	16:40:00	23.9	23.9	23.8	24.4
08/01/2015	16:50:00	23.7	23.9	23.8	24.4
08/01/2015	17:00:00	23.5	23.8	23.7	24.2
08/01/2015	17:10:00	23.6	23.7	23.7	24.1
08/01/2015	17:20:00	23.5	23.6	23.6	23.9
08/01/2015	17:30:00	23.4	23.4	23.5	23.7
08/01/2015	17:40:00	23.4	23.4	23.4	23.6
08/01/2015	17:50:00	23.4	23.3	23.5	23.4
08/01/2015	18:00:00	23.4	23.2	23.6	23.3
08/01/2015	18:10:00	23.4	23.1	23.4	23.3
08/01/2015	18:20:00	23.4	23	23.4	23.3
08/01/2015	18:30:00	23.3	22.9	23.4	23.3
08/01/2015	18:40:00	23.3	22.7	23.3	23.3
08/01/2015	18:50:00	23.3	22.6	23.3	23.3
08/01/2015	19:00:00	23.3	22.4	23.3	23.3
08/01/2015	19:10:00	23.3	22.4	23.3	23.2
08/01/2015	19:20:00	23.3	22.4	23.3	23.2
08/01/2015	19:30:00	23.3	22.4	23.3	23.1
08/01/2015	19:40:00	23.2	22.3	23.3	23.1
08/01/2015	19:50:00	23.3	22.3	23.2	22.9
08/01/2015	20:00:00	23.2	22.3	23.2	22.8
08/01/2015	20:10:00	23.2	22.2	23.2	22.7
08/01/2015	20:20:00	23.3	22.1	23.3	22.5
08/01/2015	20:30:00	23.3	22	23.3	22.4
08/01/2015	20:40:00	23.2	21.9	23.3	22.3
08/01/2015	20:50:00	23.2	21.9	23.3	22.1
08/01/2015	21:00:00	23.1	21.8	23.3	22
08/01/2015	21:10:00	23	21.8	23.2	21.9
08/01/2015	21:20:00	23.1	21.7	23.2	21.8
08/01/2015	21:30:00	23.1	21.6	23.2	21.7
08/01/2015	21:40:00	22.9	21.4	23.2	21.6
08/01/2015	21:50:00	22.9	21.1	23.2	21.4
08/01/2015	22:00:00	22.7	20.8	23.2	21.3
08/01/2015	22:10:00	22.8	20.6	23.2	21.2
08/01/2015	22:20:00	22.7	20.5	23.2	21.1
08/01/2015	22:30:00	22.6	20.3	23.2	20.9
08/01/2015	22:40:00	22.7	20.2	23.2	20.9
08/01/2015	22:50:00	22.9	20.1	23.2	20.9
08/01/2015	23:00:00	22.7	20	23.1	20.9
08/01/2015	23:10:00	22.6	19.9	23.1	20.8
08/01/2015	23:20:00	22.4	19.9	23.1	20.8
08/01/2015	23:30:00	22.3	19.9	23.2	20.7
08/01/2015	23:40:00	22.2	20	23.1	20.7
08/01/2015	23:50:00	22.2	20.1	22.9	20.6
09/01/2015	00:00:00	22.1	20.1	22.9	20.5
09/01/2015	00:10:00	22	20	22.8	20.5
09/01/2015	00:20:00	21.9	19.9	22.8	20.4
09/01/2015	00:30:00	21.8	19.7	22.6	20.4
09/01/2015	00:40:00	21.7	19.5	22.8	20.8
09/01/2015	00:50:00	21.5	19.4	23	21.1
09/01/2015	01:00:00	21.3	19.3	22.9	21
09/01/2015	01:10:00	21.2	19.3	22.9	20.9
09/01/2015	01:20:00	21.1	19.3	22.8	20.8
09/01/2015	01:30:00	21	19.5	22.4	20.7
09/01/2015	01:40:00	20.9	19.6	21.9	20.6
09/01/2015	01:50:00	20.7	19.8	21.9	20.6
09/01/2015	02:00:00	20.5	19.8	21.4	20.5
09/01/2015	02:10:00	20.4	19.9	21.3	20.3
09/01/2015	02:20:00	20.5	19.8	21.2	20.2
09/01/2015	02:30:00	20.6	19.6	21.3	20.1
09/01/2015	02:40:00	20.4	19.6	21.3	20.1
09/01/2015	02:50:00	20.3	19.6	21.3	20.1
09/01/2015	03:00:00	20.3	19.6	21.3	20.2
09/01/2015	03:10:00	20.3	19.4	21.3	20.1
09/01/2015	03:20:00	20.4	19.2	21	20
09/01/2015	03:30:00	20.5	18.9	20.8	19.9
09/01/2015	03:40:00	20.5	18.8	20.7	19.8
09/01/2015	03:50:00	20.4	18.6	20.5	19.6
09/01/2015	04:00:00	20.4	18.6	20.4	19.5
09/01/2015	04:10:00	20.3	18.5	20.3	19.4
09/01/2015	04:20:00	20.2	18.4	20.3	19.3
09/01/2015	04:30:00	20.1	18.4	20.2	19.2
09/01/2015	04:40:00	20	18.4	20.2	19.3
09/01/2015	04:50:00	19.9	18.3	20.2	19.6
09/01/2015	05:00:00	19.9	18.3	20.1	19.8
09/01/2015	05:10:00	19.9	18.4	20	19.8
09/01/2015	05:20:00	19.9	18.4	20	19.7
09/01/2015	05:30:00	19.8	18.4	20	19.5
09/01/2015	05:40:00	19.8	18.4	19.8	19.3
09/01/2015	05:50:00	19.8	18.3	19.8	19.1
09/01/2015	06:00:00	19.7	18.3	19.9	19.1
09/01/2015	06:10:00	19.7	18.3	19.9	19.1
09/01/2015	06:20:00	19.7	18.3	19.9	19.2
09/01/2015	06:30:00	19.7	18.4	19.9	19.2
09/01/2015	06:40:00	19.6	18.5	19.9	19.2
09/01/2015	06:50:00	19.5	18.5	19.8	19.4
09/01/2015	07:00:00	19.4	18.6	19.9	19.4
09/01/2015	07:10:00	19.5	18.7	20	19.4
09/01/2015	07:20:00	19.6	18.7	19.9	19.6
09/01/2015	07:30:00	19.6	18.8	20.1	19.7
09/01/2015	07:40:00	19.8	19	20.2	20.1
09/01/2015	07:50:00	20	19.2	20.4	20.3
09/01/2015	08:00:00	20.2	19.6	20.7	20.5
09/01/2015	08:10:00	20.4	19.8	20.9	20.7
09/01/2015	08:20:00	20.7	20.2	21.2	20.9
09/01/2015	08:30:00	21.2	20.6	21.4	21.2
09/01/2015	08:40:00	21.7	21.1	21.7	21.6
09/01/2015	08:50:00	22.2	21.4	21.8	21.8
09/01/2015	09:00:00	22.8	21.9	22.4	22.2
09/01/2015	09:10:00	23.2	22.3	23.2	22.5
09/01/2015	09:20:00	23.7	22.4	23.3	22.8
09/01/2015	09:30:00	23.7	22.8	23.3	23.2
09/01/2015	09:40:00	23.9	23.4	23.4	23.6
09/01/2015	09:50:00	24.1	23.9	23.6	24
09/01/2015	10:00:00	24.1	23.9	23.8	23.9
09/01/2015	10:10:00	24.3	24.4	23.9	24.5
09/01/2015	10:20:00	24.8	25.4	24.3	24.4
09/01/2015	10:30:00	25.2	25.1	24.1	24.8
09/01/2015	10:40:00	25.1	24.9	24.1	25
09/01/2015	10:50:00	25.3	25.4	24.1	24.9
09/01/2015	11:00:00	25	25.8	24.2	25
09/01/2015	11:10:00	25.7	25.2	24.3	25.3
09/01/2015	11:20:00	25.2	24.9	23.9	25.3
09/01/2015	11:30:00	24.9	24.9	24	25.4
09/01/2015	11:40:00	25.1	25.2	24.2	25.7
09/01/2015	11:50:00	25.3	25.3	24.3	25.9
09/01/2015	12:00:00	24.9	26	24.1	26.1
09/01/2015	12:10:00	24.9	25.4	24.2	26.1
09/01/2015	12:20:00	24.7	25.5	24.2	26.2
09/01/2015	12:30:00	24.7	25.9	24.3	26.2
09/01/2015	12:40:00	24.7	25.5	24.6	26.3
09/01/2015	12:50:00	24.7	25.9	24.7	26.4
09/01/2015	13:00:00	24.8	25.4	24.3	26.4
09/01/2015	13:10:00	24.9	25.2	24.3	26
09/01/2015	13:20:00	24.8	25.1	24.3	25.7
09/01/2015	13:30:00	24.8	25.3	24.2	25.8
09/01/2015	13:40:00	24.9	25.2	24.3	25.9
09/01/2015	13:50:00	25.1	25.3	24.2	26.1
09/01/2015	14:00:00	25.2	25.4	24.2	26
09/01/2015	14:10:00	25.3	26	24.2	26.2
09/01/2015	14:20:00	25.3	25.7	24.3	26.2
09/01/2015	14:30:00	25.1	25.4	24.3	26.4
09/01/2015	14:40:00	24.8	24.9	24.4	26.1
09/01/2015	14:50:00	24.9	25.1	24.4	25.8
09/01/2015	15:00:00	24.8	24.9	24.1	25.9
09/01/2015	15:10:00	24.6	24.8	24.2	25.7
09/01/2015	15:20:00	24.8	24.6	24.2	25.8
09/01/2015	15:30:00	24.7	24.6	24.2	25.5
09/01/2015	15:40:00	24.6	24.9	24.1	25.6
09/01/2015	15:50:00	24.5	24.9	24.2	25.6
09/01/2015	16:00:00	24.3	24.7	24.1	25.6
09/01/2015	16:10:00	24.1	24.6	23.9	25.6
09/01/2015	16:20:00	24.2	24.6	23.9	25.4
09/01/2015	16:30:00	24.3	24.3	23.8	25.2
09/01/2015	16:40:00	24.1	24.2	23.9	25
09/01/2015	16:50:00	24	23.8	23.7	24.7
09/01/2015	17:00:00	24.1	23.6	23.7	24.4
09/01/2015	17:10:00	23.8	23.5	23.7	24.2
09/01/2015	17:20:00	23.7	23.4	23.6	24.1
09/01/2015	17:30:00	23.7	23.3	23.6	23.9
09/01/2015	17:40:00	23.6	23.2	23.5	23.7
09/01/2015	17:50:00	23.6	23.1	23.5	23.6
09/01/2015	18:00:00	23.6	23	23.5	23.4
09/01/2015	18:10:00	23.5	22.9	23.5	23.3
09/01/2015	18:20:00	23.5	22.7	23.5	23.2
09/01/2015	18:30:00	23.4	22.8	23.5	23.1
09/01/2015	18:40:00	23.4	22.7	23.5	23
09/01/2015	18:50:00	23.3	22.5	23.5	22.9
09/01/2015	19:00:00	23.4	22.4	23.5	22.8
09/01/2015	19:10:00	23.4	22.4	23.5	22.7
09/01/2015	19:20:00	23.3	22.3	23.5	22.6
09/01/2015	19:30:00	23.4	22.4	23.5	22.5
09/01/2015	19:40:00	23.4	22.4	23.5	22.4
09/01/2015	19:50:00	23.4	22.4	23.4	22.3
09/01/2015	20:00:00	23.6	22.3	23.6	22.2
09/01/2015	20:10:00	23.6	22.3	23.5	22.1
09/01/2015	20:20:00	23.6	22.3	23.5	22
09/01/2015	20:30:00	23.6	22.2	23.4	22
09/01/2015	20:40:00	23.4	22.1	23.6	21.9
09/01/2015	20:50:00	23.2	22.1	23.6	21.9
09/01/2015	21:00:00	23.3	22	23.5	21.8
09/01/2015	21:10:00	23.2	21.8	23.5	21.7
09/01/2015	21:20:00	23.2	21.7	23.5	21.7
09/01/2015	21:30:00	23.1	21.6	23.4	21.6
09/01/2015	21:40:00	23.1	21.6	23.4	21.5
09/01/2015	21:50:00	22.9	21.5	23.5	21.4
09/01/2015	22:00:00	22.9	21.3	23.4	21.4
09/01/2015	22:10:00	23	21.2	23.4	21.3
09/01/2015	22:20:00	23	21.2	23.4	21.2
09/01/2015	22:30:00	23.1	21.1	23.4	21.2
09/01/2015	22:40:00	23.3	21.2	23.4	21.2
09/01/2015	22:50:00	23.4	21.3	23.4	21.2
09/01/2015	23:00:00	23.4	21.3	23.4	21.2
09/01/2015	23:10:00	23.4	21.3	23.4	21.2
09/01/2015	23:20:00	23.4	21.3	23.4	21.2
09/01/2015	23:30:00	23.4	21.3	23.4	21.2
09/01/2015	23:40:00	23.4	21.4	23.4	21.3
09/01/2015	23:50:00	23.4	21.3	23.3	21.3
10/01/2015	00:00:00	23.3	20.9	23.3	21.2
10/01/2015	00:10:00	23.3	20.5	23.3	21.2
10/01/2015	00:20:00	23.3	20.3	23.3	21.2
10/01/2015	00:30:00	23.3	20.3	23.3	21.2
10/01/2015	00:40:00	23.4	20.2	23.3	21.2
10/01/2015	00:50:00	23.3	20.5	23.3	21.1
10/01/2015	01:00:00	23.3	21.4	23.3	21.1
10/01/2015	01:10:00	23.3	22.1	23.3	21
10/01/2015	01:20:00	23.1	22.7	23.3	21
10/01/2015	01:30:00	23.2	22.8	23.2	20.9
10/01/2015	01:40:00	23.2	22.8	23.2	20.9
10/01/2015	01:50:00	23.2	22.8	23.2	20.9
10/01/2015	02:00:00	23.2	22.7	23.1	21
10/01/2015	02:10:00	23.2	22.7	23.2	21.1
10/01/2015	02:20:00	23.2	22.7	23.2	21.2
10/01/2015	02:30:00	23.2	22.7	23.2	21.2
10/01/2015	02:40:00	23.1	22.7	23.2	21.2
10/01/2015	02:50:00	23.1	22.7	23.2	21.2
10/01/2015	03:00:00	23.1	22.6	23.2	21.2
10/01/2015	03:10:00	22.8	22.6	23.2	21.2
10/01/2015	03:20:00	22.8	22.5	23.2	21.2
10/01/2015	03:30:00	22.8	22.4	23.1	21.2
10/01/2015	03:40:00	22.8	22.4	23	21.2
10/01/2015	03:50:00	22.7	22.3	23	21.1
10/01/2015	04:00:00	22.7	22.2	23	21.1
10/01/2015	04:10:00	22.7	22.2	23	21.1
10/01/2015	04:20:00	22.7	22.1	23	21.2
10/01/2015	04:30:00	22.7	22.1	23	21.2
10/01/2015	04:40:00	22.6	22.1	22.9	21.1
10/01/2015	04:50:00	22.6	21.9	22.8	21.2
10/01/2015	05:00:00	22.6	21.8	22.9	21.2
10/01/2015	05:10:00	22.6	21.7	22.8	21.2
10/01/2015	05:20:00	22.6	21.8	22.9	21.3
10/01/2015	05:30:00	22.4	21.8	22.9	21.3
10/01/2015	05:40:00	22.4	21.8	22.8	21.3
10/01/2015	05:50:00	22.2	21.8	22.9	21.4
10/01/2015	06:00:00	22.1	21.6	22.8	21.3
10/01/2015	06:10:00	22.1	21.3	22.7	21.3
10/01/2015	06:20:00	22	21.1	22.7	21.2
10/01/2015	06:30:00	22.1	21.1	22.7	21.1
10/01/2015	06:40:00	22.1	21.2	22.6	21.1
10/01/2015	06:50:00	22.1	21.3	22.7	21
10/01/2015	07:00:00	22.2	21.6	23.1	21
10/01/2015	07:10:00	22.2	21.8	23.2	21
10/01/2015	07:20:00	22.4	21.9	23.3	21.1
10/01/2015	07:30:00	22.6	22.1	23.3	21.2
10/01/2015	07:40:00	22.9	22.3	23.4	21.3
10/01/2015	07:50:00	23.1	22.6	23.7	21.4
10/01/2015	08:00:00	23.2	22.9	23.8	21.6
10/01/2015	08:10:00	23.4	23.1	23.9	21.8
10/01/2015	08:20:00	23.8	23.4	24	21.9
10/01/2015	08:30:00	24.1	23.8	24.1	22.3
10/01/2015	08:40:00	24.2	24.2	24.1	22.8
10/01/2015	08:50:00	24.7	24.6	24.3	23.3
10/01/2015	09:00:00	24.7	24.8	24.6	23.9
10/01/2015	09:10:00	24.7	24.9	24.7	24.3
10/01/2015	09:20:00	24.8	25.6	24.7	24.5
10/01/2015	09:30:00	24.7	25.3	24.5	24.6
10/01/2015	09:40:00	24.7	25.3	24.4	24.7
10/01/2015	09:50:00	24.8	25.3	24.5	24.9
10/01/2015	10:00:00	24.8	25.3	24.5	25.3
10/01/2015	10:10:00	24.9	25.4	24.6	25.6
10/01/2015	10:20:00	24.9	26.1	24.8	25.7
10/01/2015	10:30:00	25.2	26.4	24.7	26
10/01/2015	10:40:00	25.5	26.4	24.8	25.9
10/01/2015	10:50:00	25.5	26.4	25	26.1
10/01/2015	11:00:00	25.8	26.5	24.9	26.2
10/01/2015	11:10:00	25.2	26.6	25.3	26.5
10/01/2015	11:20:00	25.2	26.8	25.1	26.4
10/01/2015	11:30:00	25.5	26.7	25.1	26.8
10/01/2015	11:40:00	25.7	27.2	25	26.9
10/01/2015	11:50:00	25.8	27.2	25.2	27.1
10/01/2015	12:00:00	25.7	26.8	24.9	27.5
10/01/2015	12:10:00	25.4	26.4	25.1	27.8
10/01/2015	12:20:00	25.8	26.3	25.2	27.9
10/01/2015	12:30:00	25.4	26.4	25.3	27.6
10/01/2015	12:40:00	25.8	26.8	25.1	28
10/01/2015	12:50:00	25.9	26.1	25.4	28.4
10/01/2015	13:00:00	26	26.3	25.2	28.6
10/01/2015	13:10:00	25.6	27.3	25.2	28.2
10/01/2015	13:20:00	25.7	27.1	25.2	28.3
10/01/2015	13:30:00	25.9	26.7	25.3	28.6
10/01/2015	13:40:00	25.7	26.5	25.1	28.6
10/01/2015	13:50:00	25.8	26.5	25.2	27.8
10/01/2015	14:00:00	26	26.8	24.7	27.7
10/01/2015	14:10:00	25.2	26.2	25.1	27.4
10/01/2015	14:20:00	25.3	26	25.2	27.1
10/01/2015	14:30:00	25.7	27.2	25.4	27.1
10/01/2015	14:40:00	25.7	27.2	25.3	26.6
10/01/2015	14:50:00	25.8	27.3	25.2	27
10/01/2015	15:00:00	25.6	27.3	25.2	27
10/01/2015	15:10:00	25.1	26.9	25.1	27.2
10/01/2015	15:20:00	24.9	26.8	25.1	27.7
10/01/2015	15:30:00	24.7	27.1	25.2	27.6
10/01/2015	15:40:00	24.6	26.7	25	27.2
10/01/2015	15:50:00	24.7	26.9	24.8	27.1
10/01/2015	16:00:00	24.7	26.6	24.9	27.2
10/01/2015	16:10:00	25.1	26.4	24.8	27.2
10/01/2015	16:20:00	24.7	26.1	24.7	27.1
10/01/2015	16:30:00	24.7	26.2	24.7	26.9
10/01/2015	16:40:00	24.6	25.9	24.7	27.2
10/01/2015	16:50:00	24.4	25.8	24.6	27.2
10/01/2015	17:00:00	24.3	25.6	24.4	26.8
10/01/2015	17:10:00	24.3	25.4	24.3	26.6
10/01/2015	17:20:00	24.3	25.2	24.3	26.2
10/01/2015	17:30:00	24.2	25	24.3	26
10/01/2015	17:40:00	24.2	24.8	24.2	25.6
10/01/2015	17:50:00	24.2	24.6	24.2	25.3
10/01/2015	18:00:00	24.1	24.5	24.2	25.1
10/01/2015	18:10:00	24.1	24.4	24.1	24.8
10/01/2015	18:20:00	24	24.3	24.1	24.6
10/01/2015	18:30:00	23.9	24.3	24.1	24.5
10/01/2015	18:40:00	23.9	24.2	24.1	24.4
10/01/2015	18:50:00	23.9	24.1	24	24.4
10/01/2015	19:00:00	23.9	24.1	24	24.3
10/01/2015	19:10:00	23.9	24.1	23.9	24.2
10/01/2015	19:20:00	23.8	24	23.9	24.3
10/01/2015	19:30:00	23.8	23.9	23.8	24.4
10/01/2015	19:40:00	23.8	23.9	23.8	24.4
10/01/2015	19:50:00	23.8	23.8	23.7	24.3
10/01/2015	20:00:00	23.8	23.8	23.6	24.2
10/01/2015	20:10:00	23.8	23.7	23.5	24.1
10/01/2015	20:20:00	23.7	23.7	23.5	24.1
10/01/2015	20:30:00	23.6	23.6	23.4	24
10/01/2015	20:40:00	23.5	23.6	23.3	23.9
10/01/2015	20:50:00	23.4	23.5	23.3	23.9
10/01/2015	21:00:00	23.3	23.3	23.3	23.8
10/01/2015	21:10:00	23.2	23.2	23.2	23.7
10/01/2015	21:20:00	23.2	23.1	23.1	23.6
10/01/2015	21:30:00	23.1	22.9	23	23.6
10/01/2015	21:40:00	23	22.8	22.9	23.5
10/01/2015	21:50:00	22.9	22.6	22.8	23.4
10/01/2015	22:00:00	22.8	22.4	22.8	23.3
10/01/2015	22:10:00	22.7	22.3	22.8	23.1
10/01/2015	22:20:00	22.6	22.2	22.8	23
10/01/2015	22:30:00	22.5	22	22.8	22.9
10/01/2015	22:40:00	22.4	21.9	22.8	22.8
10/01/2015	22:50:00	22.4	21.8	22.8	22.7
10/01/2015	23:00:00	22.3	21.7	22.8	22.5
10/01/2015	23:10:00	22.3	21.6	22.7	22.3
10/01/2015	23:20:00	22.3	21.6	22.7	22.3
10/01/2015	23:30:00	22.3	21.6	22.7	22.1
10/01/2015	23:40:00	22.3	21.5	22.7	22
10/01/2015	23:50:00	22.3	21.4	22.8	21.9
11/01/2015	00:00:00	22.3	21.4	22.9	21.8
11/01/2015	00:10:00	22.3	21.3	23	21.7
11/01/2015	00:20:00	22.4	21.3	22.9	21.7
11/01/2015	00:30:00	22.3	21.3	22.9	21.6
11/01/2015	00:40:00	22.3	21.2	22.9	21.4
11/01/2015	00:50:00	22.3	21.2	23	21.3
11/01/2015	01:00:00	22.3	21.3	23.1	21.2
11/01/2015	01:10:00	22.4	21.3	23.2	21.2
11/01/2015	01:20:00	22.4	21.4	23.2	21.2
11/01/2015	01:30:00	22.4	21.4	23.1	21.2
11/01/2015	01:40:00	22.4	21.4	23.1	21.1
11/01/2015	01:50:00	22.5	21.5	22.9	21.1
11/01/2015	02:00:00	22.5	21.6	22.9	21.1
11/01/2015	02:10:00	22.5	21.7	22.9	21
11/01/2015	02:20:00	22.6	21.9	22.9	20.9
11/01/2015	02:30:00	22.6	22	23	20.9
11/01/2015	02:40:00	22.6	22	23.1	20.9
11/01/2015	02:50:00	22.5	22.1	23.1	21
11/01/2015	03:00:00	22.6	22.1	23.1	21.2
11/01/2015	03:10:00	22.6	22.2	23.1	21.2
11/01/2015	03:20:00	22.6	22.2	23.1	21.3
11/01/2015	03:30:00	22.5	22.1	23.1	21.3
11/01/2015	03:40:00	22.6	22.1	23.1	21.3
11/01/2015	03:50:00	22.5	22.1	23.1	21.3
11/01/2015	04:00:00	22.5	22.1	23	21.3
11/01/2015	04:10:00	22.4	21.9	23	21.3
11/01/2015	04:20:00	22.4	21.9	22.9	21.2
11/01/2015	04:30:00	22.3	21.8	23	21.2
11/01/2015	04:40:00	22.3	21.8	22.9	21.2
11/01/2015	04:50:00	22.2	21.7	22.8	21.2
11/01/2015	05:00:00	22.3	21.7	22.9	21.2
11/01/2015	05:10:00	22.3	21.7	22.9	21.2
11/01/2015	05:20:00	22.3	21.7	22.9	21.2
11/01/2015	05:30:00	22.4	21.8	22.9	21.3
11/01/2015	05:40:00	22.4	21.8	22.9	21.3
11/01/2015	05:50:00	22.3	21.8	22.9	21.4
11/01/2015	06:00:00	22.4	21.8	22.9	21.5
11/01/2015	06:10:00	22.5	21.8	22.8	21.6
11/01/2015	06:20:00	22.6	21.9	22.8	21.6
11/01/2015	06:30:00	22.6	22.1	22.9	21.5
11/01/2015	06:40:00	22.7	22.1	22.9	21.6
11/01/2015	06:50:00	22.7	22.2	22.9	21.7
11/01/2015	07:00:00	22.7	22.3	23.1	21.8
11/01/2015	07:10:00	22.7	22.4	23.1	21.9
11/01/2015	07:20:00	22.8	22.5	23.1	22
11/01/2015	07:30:00	22.9	22.7	23.2	22.2
11/01/2015	07:40:00	23.1	23	23.3	22.3
11/01/2015	07:50:00	23.1	23.2	23.3	22.8
11/01/2015	08:00:00	23.3	23.5	23.4	23.3
11/01/2015	08:10:00	23.5	23.7	23.6	23.6
11/01/2015	08:20:00	23.8	24	23.8	23.8
11/01/2015	08:30:00	23.9	24.7	23.8	24
11/01/2015	08:40:00	24.1	25.3	24.2	24.1
11/01/2015	08:50:00	24.2	25.8	24.8	24.3
11/01/2015	09:00:00	24.2	25.8	25.1	24.6
11/01/2015	09:10:00	24.3	25.8	25.3	24.6
11/01/2015	09:20:00	24.4	25.9	25.4	24.7
11/01/2015	09:30:00	24.5	26.1	25.4	25.1
11/01/2015	09:40:00	24.6	26.2	25.7	25.8
11/01/2015	09:50:00	24.9	26.9	25.8	26.2
11/01/2015	10:00:00	25.3	27.2	25.9	26.3
11/01/2015	10:10:00	25.7	27.1	26.2	26.4
11/01/2015	10:20:00	25.8	26.9	26.7	26.4
11/01/2015	10:30:00	26.1	27.2	27.1	26.6
11/01/2015	10:40:00	26.3	27.6	27.3	26.8
11/01/2015	10:50:00	27.1	27.5	27.2	27.1
11/01/2015	11:00:00	27.3	27.9	27.2	27.2
11/01/2015	11:10:00	27.8	28.2	27.3	27.2
11/01/2015	11:20:00	28.2	28.6	27.4	27.7
11/01/2015	11:30:00	28.8	28.7	27.7	27.8
11/01/2015	11:40:00	28.1	28.5	27.6	27.8
11/01/2015	11:50:00	28.4	28.2	27.8	27.9
11/01/2015	12:00:00	28.4	28.4	26.6	27.9
11/01/2015	12:10:00	28.8	28.7	25.9	28.1
11/01/2015	12:20:00	28.8	28.9	25.4	28.4
11/01/2015	12:30:00	28.1	29.2	25.5	28.3
11/01/2015	12:40:00	26.6	29.1	25.5	28.5
11/01/2015	12:50:00	26	29	25.3	28.7
11/01/2015	13:00:00	25.6	29.4	25.1	28.9
11/01/2015	13:10:00	25.4	29.2	25	28.9
11/01/2015	13:20:00	25.3	30	25.1	28.9
11/01/2015	13:30:00	24.9	29.5	25	28.8
11/01/2015	13:40:00	24.8	29.4	24.9	27.8
11/01/2015	13:50:00	24.8	29.4	25.1	28.1
11/01/2015	14:00:00	24.7	29.9	24.8	28.7
11/01/2015	14:10:00	24.7	29.9	24.6	28.1
11/01/2015	14:20:00	24.6	29.2	24.7	27.7
11/01/2015	14:30:00	24.6	28.9	24.3	27.7
11/01/2015	14:40:00	24.6	27.8	23.8	28
11/01/2015	14:50:00	24.5	26.7	24	28.7
11/01/2015	15:00:00	24.6	26.1	24.1	28.8
11/01/2015	15:10:00	24.6	25.9	24.2	29.4
11/01/2015	15:20:00	24.6	26.1	24.3	29.2
11/01/2015	15:30:00	24.2	25.8	24.3	28.7
11/01/2015	15:40:00	24	25.8	24.3	27.4
11/01/2015	15:50:00	24.2	26	24.6	26.8
11/01/2015	16:00:00	24.2	26.2	24.8	26.5
11/01/2015	16:10:00	24.2	25.9	24.8	26.4
11/01/2015	16:20:00	23.9	25.7	24.8	26.4
11/01/2015	16:30:00	24	25.6	24.7	26.6
11/01/2015	16:40:00	24.3	25.4	24.6	26.5
11/01/2015	16:50:00	24.3	25.4	24.6	26.4
11/01/2015	17:00:00	24.3	25.3	24.6	26.3
11/01/2015	17:10:00	24.2	25.2	24.6	26.3
11/01/2015	17:20:00	24.2	25.1	24.5	26.1
11/01/2015	17:30:00	24.2	25	24.5	25.8
11/01/2015	17:40:00	24.2	24.9	24.6	25.6
11/01/2015	17:50:00	24.2	24.9	24.6	25.6
11/01/2015	18:00:00	24.2	24.8	24.3	25.6
11/01/2015	18:10:00	24.2	24.6	23.7	25.8
11/01/2015	18:20:00	24.2	24.3	23.3	26.2
11/01/2015	18:30:00	24.2	24.2	23.1	26.3
11/01/2015	18:40:00	24.2	24.1	23.1	26.1
11/01/2015	18:50:00	24.2	23.7	23.1	25.8
11/01/2015	19:00:00	24.2	23.8	23.2	25.6
11/01/2015	19:10:00	24.2	23.9	23.2	25.4
11/01/2015	19:20:00	24.1	23.7	23.2	25.2
11/01/2015	19:30:00	24.1	23.6	23.3	24.9
11/01/2015	19:40:00	24.1	23.4	23.2	24.7
11/01/2015	19:50:00	23.9	23.2	23.2	24.6
11/01/2015	20:00:00	23.8	23.1	23	24.6
11/01/2015	20:10:00	23.7	23.1	22.9	24.6
11/01/2015	20:20:00	23.7	23	22.9	24.6
11/01/2015	20:30:00	23.5	22.9	22.9	24.6
11/01/2015	20:40:00	23.3	22.9	23	24.6
11/01/2015	20:50:00	23.2	22.8	22.9	24.6
11/01/2015	21:00:00	23.2	22.8	22.9	24.5
11/01/2015	21:10:00	23.2	22.7	22.9	24.5
11/01/2015	21:20:00	23.2	22.7	22.8	24.2
11/01/2015	21:30:00	23.2	22.7	22.8	24
11/01/2015	21:40:00	23.2	22.7	22.9	23.9
11/01/2015	21:50:00	23.1	22.7	22.9	23.9
11/01/2015	22:00:00	23	22.7	22.9	23.9
11/01/2015	22:10:00	23.1	22.7	22.9	23.9
11/01/2015	22:20:00	22.9	22.6	22.8	23.8
11/01/2015	22:30:00	22.9	22.6	22.6	23.7
11/01/2015	22:40:00	22.9	22.6	22.6	23.4
11/01/2015	22:50:00	22.9	22.6	22.6	23.2
11/01/2015	23:00:00	22.9	22.6	22.4	23.1
11/01/2015	23:10:00	22.9	22.5	22.2	22.8
11/01/2015	23:20:00	22.9	22.5	22.2	22.6
11/01/2015	23:30:00	23	22.5	22.2	22.5
11/01/2015	23:40:00	23	22.4	22.1	22.4
11/01/2015	23:50:00	22.9	22.4	21.9	22.4
12/01/2015	00:00:00	22.9	22.3	21.9	22.4
12/01/2015	00:10:00	22.9	22.2	21.8	22.3
12/01/2015	00:20:00	23	22.2	21.7	22.2
12/01/2015	00:30:00	22.9	22.1	21.7	22.2
12/01/2015	00:40:00	22.8	22.1	21.7	22.1
12/01/2015	00:50:00	22.6	22.1	21.6	22.1
12/01/2015	01:00:00	22.3	22	21.6	22
12/01/2015	01:10:00	22.3	22	21.5	21.9
12/01/2015	01:20:00	22.4	21.9	21.4	21.9
12/01/2015	01:30:00	22.5	21.9	21.4	21.9
12/01/2015	01:40:00	22.2	21.9	21.3	21.9
12/01/2015	01:50:00	21.8	21.9	21.3	22
12/01/2015	02:00:00	21.7	21.9	21.4	21.9
12/01/2015	02:10:00	21.7	21.8	21.5	21.8
12/01/2015	02:20:00	21.9	21.8	21.6	21.7
12/01/2015	02:30:00	22.1	21.8	21.2	21.7
12/01/2015	02:40:00	22.3	21.7	20.7	21.7
12/01/2015	02:50:00	21.3	21.5	20.8	21.7
12/01/2015	03:00:00	20.9	20.7	20.9	21.7
12/01/2015	03:10:00	20.7	20.6	21.1	21.2
12/01/2015	03:20:00	20.7	20.6	21.1	20.7
12/01/2015	03:30:00	20.6	20.7	21.2	20.5
12/01/2015	03:40:00	20.4	20.7	20.9	20.6
12/01/2015	03:50:00	20.8	20.8	20.6	20.4
12/01/2015	04:00:00	21.1	20.8	20.6	20.4
12/01/2015	04:10:00	20.7	20.5	20.8	20.5
12/01/2015	04:20:00	20.8	20.2	21.1	20.4
12/01/2015	04:30:00	21	20.1	21.2	20.3
12/01/2015	04:40:00	20.8	20.1	21.4	20.3
12/01/2015	04:50:00	20.2	20	21.8	20.3
12/01/2015	05:00:00	20.1	20.1	21.9	20.1
12/01/2015	05:10:00	20	20.2	21.6	20
12/01/2015	05:20:00	20.2	20.3	21.7	20
12/01/2015	05:30:00	20.3	20.4	21.7	20
12/01/2015	05:40:00	20.5	20.2	21.8	20
12/01/2015	05:50:00	20.4	20.1	21.6	20.1
12/01/2015	06:00:00	20.5	20.1	21.4	20.1
12/01/2015	06:10:00	20.5	20.1	20.8	20.1
12/01/2015	06:20:00	20.6	20.1	20.6	20.1
12/01/2015	06:30:00	20.6	20.1	20.8	20.2
12/01/2015	06:40:00	20.6	20.2	20.8	20.2
12/01/2015	06:50:00	20.5	20.3	20.8	20.5
12/01/2015	07:00:00	20.5	20.2	20.8	20.7
12/01/2015	07:10:00	20.5	20.2	20.6	20.8
12/01/2015	07:20:00	20.6	20.3	20.4	20.8
12/01/2015	07:30:00	20.8	20.4	20.4	21.1
12/01/2015	07:40:00	20.9	20.4	20.6	21.3
12/01/2015	07:50:00	20.8	20.4	20.9	21.3
12/01/2015	08:00:00	20.8	20.7	21.4	21.3
12/01/2015	08:10:00	21	20.9	21.3	21.5
12/01/2015	08:20:00	21.2	21.2	21.3	21.6
12/01/2015	08:30:00	21.4	21.5	21.4	21.7
12/01/2015	08:40:00	21.6	21.9	21.6	21.7
12/01/2015	08:50:00	21.8	22.5	21.8	21.9
12/01/2015	09:00:00	22.2	23.6	22.3	22.2
12/01/2015	09:10:00	23.1	24.2	22.6	22.6
12/01/2015	09:20:00	23.6	24.3	23.2	23.1
12/01/2015	09:30:00	23.9	24.6	23.6	23.1
12/01/2015	09:40:00	24.4	25	24.2	23.8
12/01/2015	09:50:00	24.9	25.4	24.6	24.4
12/01/2015	10:00:00	25.6	25.7	25.1	24.7
12/01/2015	10:10:00	26.1	26.1	25.6	25.1
12/01/2015	10:20:00	26.4	26.5	26.1	25.4
12/01/2015	10:30:00	26.9	27	26.7	25.7
12/01/2015	10:40:00	27	27.5	26.7	25.9
12/01/2015	10:50:00	27.4	27.6	27.2	26.1
12/01/2015	11:00:00	27.5	28.1	27.6	26.4
12/01/2015	11:10:00	27.9	28.2	28	26.6
12/01/2015	11:20:00	28.2	28.6	28.4	26.8
12/01/2015	11:30:00	28.6	28.8	28.8	27.2
12/01/2015	11:40:00	28.7	28.7	28.9	27.4
12/01/2015	11:50:00	28.8	29	29	28.1
12/01/2015	12:00:00	29	29.2	29	28.7
12/01/2015	12:10:00	29.2	29.4	29.2	28.6
12/01/2015	12:20:00	29.6	29.4	29.2	28.8
12/01/2015	12:30:00	29.6	29.4	27.9	29.1
12/01/2015	12:40:00	29.6	29.8	27	29.2
12/01/2015	12:50:00	26.3	30.1	26	29.2
12/01/2015	13:00:00	25.4	30.4	25.7	29.2
12/01/2015	13:10:00	25.1	30	25.5	29.4
12/01/2015	13:20:00	25.2	30.1	25.3	29.6
12/01/2015	13:30:00	25.2	29.8	25.3	29.8
12/01/2015	13:40:00	25.2	29.3	25.3	30.3
12/01/2015	13:50:00	25.3	27.7	25.4	30.9
12/01/2015	14:00:00	25.2	27.1	25.2	30.9
12/01/2015	14:10:00	25.1	27.3	25.2	30.1
12/01/2015	14:20:00	25.2	27.1	25.1	29.7
12/01/2015	14:30:00	25.3	26.8	25.2	30.2
12/01/2015	14:40:00	25.6	27.1	25.3	30.7
12/01/2015	14:50:00	25.7	27.4	25.3	31.4
12/01/2015	15:00:00	25.6	27.3	25.1	30.5
12/01/2015	15:10:00	25.5	27.1	25	28.4
12/01/2015	15:20:00	25.6	27	25.2	28.6
12/01/2015	15:30:00	25.4	27.2	25	28.8
12/01/2015	15:40:00	25.5	26.8	24.8	27.9
12/01/2015	15:50:00	25.4	26.6	24.6	27.4
12/01/2015	16:00:00	25.2	26.6	24.7	27.1
12/01/2015	16:10:00	25	26.3	24.7	27
12/01/2015	16:20:00	24.8	26	24.6	26.7
12/01/2015	16:30:00	24.8	25.8	24.6	26.6
12/01/2015	16:40:00	24.7	25.8	24.5	26.4
12/01/2015	16:50:00	24.6	25.3	24.4	26.3
12/01/2015	17:00:00	24.5	25.1	24.3	26.2
12/01/2015	17:10:00	24.4	24.9	24.3	26
12/01/2015	17:20:00	24.4	24.8	24.2	25.8
12/01/2015	17:30:00	24.3	24.7	24.2	25.6
12/01/2015	17:40:00	24.3	24.6	24.2	25.3
12/01/2015	17:50:00	24.3	24.3	24.2	24.9
12/01/2015	18:00:00	24.2	24.1	24.2	24.7
12/01/2015	18:10:00	24.2	23.9	24.3	24.3
12/01/2015	18:20:00	24.1	23.8	24.3	24.1
12/01/2015	18:30:00	24.1	23.8	24.2	23.9
12/01/2015	18:40:00	24.2	23.8	24.2	23.7
12/01/2015	18:50:00	24.2	24	24.1	23.6
12/01/2015	19:00:00	24.2	24.2	24.1	23.6
12/01/2015	19:10:00	24.1	24.2	24.1	23.5
12/01/2015	19:20:00	24.1	24.2	24.1	23.4
12/01/2015	19:30:00	24.2	24.1	24	23.4
12/01/2015	19:40:00	24.2	24	23.9	23.4
12/01/2015	19:50:00	24.1	23.8	23.9	23.3
12/01/2015	20:00:00	24.1	23.7	23.9	23.2
12/01/2015	20:10:00	24	23.5	23.9	23.1
12/01/2015	20:20:00	23.9	23.3	23.9	23
12/01/2015	20:30:00	24	23.2	23.8	23
12/01/2015	20:40:00	23.9	23.1	23.8	23.1
12/01/2015	20:50:00	23.9	23	23.8	22.9
12/01/2015	21:00:00	23.9	22.8	23.8	22.8
12/01/2015	21:10:00	23.8	22.8	23.7	22.7
12/01/2015	21:20:00	23.8	22.7	23.7	22.6
12/01/2015	21:30:00	23.7	22.6	23.7	22.6
12/01/2015	21:40:00	23.7	22.5	23.7	22.6
12/01/2015	21:50:00	23.6	22.4	23.7	22.4
12/01/2015	22:00:00	23.6	22.3	23.7	22.2
12/01/2015	22:10:00	23.6	22.2	23.7	22.2
12/01/2015	22:20:00	23.6	22.1	23.7	22.1
12/01/2015	22:30:00	23.6	21.9	23.6	22.1
12/01/2015	22:40:00	23.6	21.9	23.6	22
12/01/2015	22:50:00	23.6	21.6	23.5	21.9
12/01/2015	23:00:00	23.6	21.4	23.5	21.9
12/01/2015	23:10:00	23.6	21.4	23.5	21.9
12/01/2015	23:20:00	23.4	21.4	23.4	21.8
12/01/2015	23:30:00	23.4	21.4	23.4	21.9
12/01/2015	23:40:00	23.4	21.3	23.4	21.9
12/01/2015	23:50:00	23.4	21.2	23.4	21.9
13/01/2015	00:00:00	23.4	21.1	23.3	21.9
13/01/2015	00:10:00	23.4	20.9	23.3	21.8
13/01/2015	00:20:00	23.3	20.8	23.3	21.7
13/01/2015	00:30:00	23.3	20.8	23.3	21.7
13/01/2015	00:40:00	23.4	20.4	23.3	21.7
13/01/2015	00:50:00	23.3	20	23.2	21.7
13/01/2015	01:00:00	23.3	19.8	23.2	21.6
13/01/2015	01:10:00	23.3	19.7	23.2	21.6
13/01/2015	01:20:00	23.3	19.6	23.2	21.6
13/01/2015	01:30:00	23.2	19.6	23.2	21.5
13/01/2015	01:40:00	23.2	19.3	23.1	21.4
13/01/2015	01:50:00	23.2	19.1	23.1	21.4
13/01/2015	02:00:00	23.1	19.2	23	21.3
13/01/2015	02:10:00	23.1	19.4	22.9	21.2
13/01/2015	02:20:00	23.1	19.3	22.9	21.2
13/01/2015	02:30:00	23.1	18.9	22.9	21.2
13/01/2015	02:40:00	23.1	18.6	22.9	21.1
13/01/2015	02:50:00	23	18.2	22.9	21.1
13/01/2015	03:00:00	23.1	18.5	22.9	21
13/01/2015	03:10:00	23.1	18.6	22.9	21.1
13/01/2015	03:20:00	23.1	18.4	22.9	21.1
13/01/2015	03:30:00	23.1	18.3	23	21.1
13/01/2015	03:40:00	23.1	17.9	22.9	21
13/01/2015	03:50:00	23.1	17.9	22.9	21
13/01/2015	04:00:00	23.1	18.6	22.9	20.8
13/01/2015	04:10:00	23.1	18.3	22.9	20.9
13/01/2015	04:20:00	23.1	17.6	23	20.9
13/01/2015	04:30:00	23.1	17.8	23	20.9
13/01/2015	04:40:00	23.2	17.4	23.1	20.8
13/01/2015	04:50:00	23.2	17.3	23.1	20.8
13/01/2015	05:00:00	23.2	18.6	23.1	20.8
13/01/2015	05:10:00	23.2	18	23.1	20.9
13/01/2015	05:20:00	23.2	17.7	23.1	20.8
13/01/2015	05:30:00	23.2	17.4	23.2	20.7
13/01/2015	05:40:00	23.2	17.5	23.2	20.7
13/01/2015	05:50:00	23.2	18	23.2	20.8
13/01/2015	06:00:00	23.2	17.8	23.2	20.8
13/01/2015	06:10:00	23.2	18	23.2	20.8
13/01/2015	06:20:00	23.2	18.3	23.2	20.8
13/01/2015	06:30:00	23.3	18.2	23.3	20.8
13/01/2015	06:40:00	23.3	17.3	23.3	20.8
13/01/2015	06:50:00	23.3	17.1	23.3	20.8
13/01/2015	07:00:00	23.4	16.9	23.3	20.8
13/01/2015	07:10:00	23.5	17.1	23.4	20.8
13/01/2015	07:20:00	23.7	17.5	23.6	21
13/01/2015	07:30:00	23.9	18.1	23.7	21.4
13/01/2015	07:40:00	24.2	18.8	23.8	21.8
13/01/2015	07:50:00	24.3	19.7	23.9	21.9
13/01/2015	08:00:00	24.6	20.5	24.1	22.2
13/01/2015	08:10:00	24.9	21.4	24.2	22.4
13/01/2015	08:20:00	25.2	22.1	24.2	22.8
13/01/2015	08:30:00	25.3	23	24.3	23.1
13/01/2015	08:40:00	25.4	23.6	24.2	23.3
13/01/2015	08:50:00	25.6	24.3	24.4	23.5
13/01/2015	09:00:00	25.8	24.6	24.7	24.1
13/01/2015	09:10:00	25.9	24.8	24.7	24.3
13/01/2015	09:20:00	26	25.1	24.8	24.3
13/01/2015	09:30:00	26.2	25.1	24.6	24.3
13/01/2015	09:40:00	26.2	25.9	24.6	24.8
13/01/2015	09:50:00	26.2	25.7	24.7	24.8
13/01/2015	10:00:00	26.2	25.6	24.9	25.3
13/01/2015	10:10:00	26.3	26.1	24.7	25.7
13/01/2015	10:20:00	26.3	26.3	24.7	25.7
13/01/2015	10:30:00	26.3	26.4	24.7	25.9
13/01/2015	10:40:00	26.3	26.5	24.7	26.3
13/01/2015	10:50:00	26.4	26.9	24.7	26.7
13/01/2015	11:00:00	26.4	26.8	24.6	26.8
13/01/2015	11:10:00	26.4	27	24.7	27.2
13/01/2015	11:20:00	26.5	26.9	24.7	27.6
13/01/2015	11:30:00	26.5	27.1	24.8	27.7
13/01/2015	11:40:00	26.5	27.3	24.9	27.9
13/01/2015	11:50:00	26.4	27.4	24.4	27.9
13/01/2015	12:00:00	26.5	27.9	24.9	28
13/01/2015	12:10:00	26.5	27.5	24.8	28.1
13/01/2015	12:20:00	26.6	27.5	24.7	28.2
13/01/2015	12:30:00	26.4	27.6	24.7	28.4
13/01/2015	12:40:00	26.4	27.5	24.7	28.7
13/01/2015	12:50:00	26.4	27.9	24.8	28.9
13/01/2015	13:00:00	26.3	27.8	24.8	29.2
13/01/2015	13:10:00	26.3	27.7	24.6	28.9
13/01/2015	13:20:00	26.2	27.7	24.8	28.8
13/01/2015	13:30:00	26.1	27.8	24.8	29.1
13/01/2015	13:40:00	26.1	27.5	24.7	29.2
13/01/2015	13:50:00	26.3	27.1	24.9	29.2
13/01/2015	14:00:00	26.2	26.9	24.7	29.3
13/01/2015	14:10:00	26.2	26.9	24.7	29.1
13/01/2015	14:20:00	26.3	26.8	24.9	29
13/01/2015	14:30:00	25.9	27.2	24.7	29.1
13/01/2015	14:40:00	25.8	26.9	24.9	28.9
13/01/2015	14:50:00	25.9	26.8	24.7	28.8
13/01/2015	15:00:00	26.1	26.8	24.8	28.9
13/01/2015	15:10:00	26.2	26.6	24.8	28.8
13/01/2015	15:20:00	26.2	26.4	24.7	28.6
13/01/2015	15:30:00	26.1	26.4	24.8	28.4
13/01/2015	15:40:00	26	26.2	24.8	28.6
13/01/2015	15:50:00	25.9	26.2	24.8	28.3
13/01/2015	16:00:00	25.9	25.9	24.8	28.2
13/01/2015	16:10:00	25.8	25.8	24.7	28.1
13/01/2015	16:20:00	25.6	25.5	24.7	27.7
13/01/2015	16:30:00	25.5	25.5	24.7	27.6
13/01/2015	16:40:00	25.3	25.3	24.6	27.4
13/01/2015	16:50:00	25.2	25.1	24.6	26.9
13/01/2015	17:00:00	25	24.8	24.5	26.5
13/01/2015	17:10:00	24.9	24.7	24.3	26.1
13/01/2015	17:20:00	24.7	24.4	24.3	25.6
13/01/2015	17:30:00	24.4	24.1	24.2	25.2
13/01/2015	17:40:00	24.2	23.7	24	24.9
13/01/2015	17:50:00	24.1	23.3	23.9	24.6
13/01/2015	18:00:00	24.1	23.1	23.9	24.3
13/01/2015	18:10:00	24.1	22.7	23.9	24.1
13/01/2015	18:20:00	24.1	22.4	23.9	23.9
13/01/2015	18:30:00	23.9	22.2	23.9	23.7
13/01/2015	18:40:00	23.9	22	23.9	23.6
13/01/2015	18:50:00	23.9	21.8	23.9	23.6
13/01/2015	19:00:00	23.9	21.7	23.9	23.4
13/01/2015	19:10:00	23.9	21.6	23.9	23.3
13/01/2015	19:20:00	23.8	21.5	23.8	23.1
13/01/2015	19:30:00	23.8	21.4	23.8	23.1
13/01/2015	19:40:00	23.8	21.3	23.9	22.9
13/01/2015	19:50:00	23.8	21.3	23.9	22.9
13/01/2015	20:00:00	23.8	21.2	23.9	22.8
13/01/2015	20:10:00	23.8	21.2	23.9	22.8
13/01/2015	20:20:00	23.8	21.1	23.9	22.7
13/01/2015	20:30:00	23.8	21.1	23.9	22.7
13/01/2015	20:40:00	23.8	21	23.9	22.7
13/01/2015	20:50:00	23.8	20.9	23.9	22.6
13/01/2015	21:00:00	23.8	20.7	23.9	22.7
13/01/2015	21:10:00	23.8	20.7	23.9	22.7
13/01/2015	21:20:00	23.8	20.6	23.9	22.7
13/01/2015	21:30:00	23.8	20.4	23.9	22.7
13/01/2015	21:40:00	23.8	20.6	23.9	22.7
13/01/2015	21:50:00	23.7	20.5	23.8	22.5
13/01/2015	22:00:00	23.7	20.4	23.8	22.4
13/01/2015	22:10:00	23.7	20.7	23.8	22.4
13/01/2015	22:20:00	23.7	20.1	23.7	22.3
13/01/2015	22:30:00	23.7	20.1	23.7	22.3
13/01/2015	22:40:00	23.7	20.1	23.7	22.3
13/01/2015	22:50:00	23.6	20	23.7	22.2
13/01/2015	23:00:00	23.6	19.9	23.7	22.2
13/01/2015	23:10:00	23.7	19.9	23.7	22.2
13/01/2015	23:20:00	23.6	19.8	23.7	22.2
13/01/2015	23:30:00	23.6	19.8	23.8	22.2
13/01/2015	23:40:00	23.6	19.6	23.8	22.2
13/01/2015	23:50:00	23.6	19.5	23.7	22.1
14/01/2015	00:00:00	23.6	19.6	23.7	21.9
14/01/2015	00:10:00	23.7	19.8	23.7	21.8
14/01/2015	00:20:00	23.7	20	23.7	21.7
14/01/2015	00:30:00	23.7	19.9	23.7	21.6
14/01/2015	00:40:00	23.6	20.1	23.6	21.6
14/01/2015	00:50:00	23.6	20	23.6	21.4
14/01/2015	01:00:00	23.6	19.8	23.6	21.4
14/01/2015	01:10:00	23.6	19.6	23.6	21.5
14/01/2015	01:20:00	23.6	19.6	23.6	21.5
14/01/2015	01:30:00	23.4	19.6	23.6	21.5
14/01/2015	01:40:00	23.2	19.6	23.5	21.6
14/01/2015	01:50:00	23.2	19.4	23.5	21.6
14/01/2015	02:00:00	23.2	19.1	23.5	21.6
14/01/2015	02:10:00	22.9	19.1	23.4	21.5
14/01/2015	02:20:00	22.6	19	23.3	21.5
14/01/2015	02:30:00	22.3	18.5	23.3	21.4
14/01/2015	02:40:00	22.1	18.4	23.3	21.4
14/01/2015	02:50:00	21.9	18.5	23.3	21.4
14/01/2015	03:00:00	21.9	18.6	23.2	21.3
14/01/2015	03:10:00	21.9	18.4	23	21.2
14/01/2015	03:20:00	21.9	18.4	23	21.1
14/01/2015	03:30:00	21.9	18.4	23	21.1
14/01/2015	03:40:00	21.8	18.3	23.2	21.1
14/01/2015	03:50:00	21.8	18	23.3	21.1
14/01/2015	04:00:00	21.9	18.6	23.2	20.9
14/01/2015	04:10:00	21.8	18.9	22.7	20.8
14/01/2015	04:20:00	21.8	18.4	22.4	20.7
14/01/2015	04:30:00	21.8	18.3	21.9	20.7
14/01/2015	04:40:00	22	18.1	21.7	20.6
14/01/2015	04:50:00	22.1	18.4	21.6	20.7
14/01/2015	05:00:00	22.1	18.2	21.5	20.7
14/01/2015	05:10:00	22.1	18.2	21.7	20.8
14/01/2015	05:20:00	22.1	18.1	21.7	20.8
14/01/2015	05:30:00	22.1	18.2	21.8	20.9
14/01/2015	05:40:00	22.1	18.2	21.9	21
14/01/2015	05:50:00	22.1	18.2	22.1	21.2
14/01/2015	06:00:00	22.1	18.3	22.2	21.2
14/01/2015	06:10:00	22.1	18.4	22.3	21.2
14/01/2015	06:20:00	22.1	19.1	22.4	21.2
14/01/2015	06:30:00	22.1	18.7	22.1	21.1
14/01/2015	06:40:00	21.9	18.6	21.6	21.1
14/01/2015	06:50:00	21.8	18.6	21.4	21.1
14/01/2015	07:00:00	21.9	18.7	21.8	21.2
14/01/2015	07:10:00	21.9	18.6	21.9	21.3
14/01/2015	07:20:00	22	18.5	22.2	21.3
14/01/2015	07:30:00	22.2	18.6	22.4	21.3
14/01/2015	07:40:00	22.3	18.9	22.6	21.4
14/01/2015	07:50:00	22.6	19.4	22.8	21.6
14/01/2015	08:00:00	22.9	20	22.9	21.7
14/01/2015	08:10:00	23.1	20.7	23.2	21.8
14/01/2015	08:20:00	23.3	21.2	23.5	21.9
14/01/2015	08:30:00	23.3	21.8	23.8	22.1
14/01/2015	08:40:00	23.4	22.4	24	22.4
14/01/2015	08:50:00	23.5	22.7	24.1	22.7
14/01/2015	09:00:00	23.7	22.8	24.2	23.2
14/01/2015	09:10:00	23.8	23	24.1	23.7
14/01/2015	09:20:00	24.3	23.2	24.2	23.9
14/01/2015	09:30:00	24.7	23.5	24.4	24.1
14/01/2015	09:40:00	25.2	23.8	24.3	24.1
14/01/2015	09:50:00	25.7	24.5	24.4	24.3
14/01/2015	10:00:00	25.9	25.2	24.5	24.7
14/01/2015	10:10:00	26.1	25.8	24.7	25.3
14/01/2015	10:20:00	26.2	26.7	24.7	25.7
14/01/2015	10:30:00	26.2	26.5	24.7	26
14/01/2015	10:40:00	26.4	26.1	24.8	26.2
14/01/2015	10:50:00	26.4	26.8	24.9	26.3
14/01/2015	11:00:00	26.3	27.8	25.2	26.6
14/01/2015	11:10:00	26.2	27.7	25.2	26.6
14/01/2015	11:20:00	26.2	27.8	24.8	26.7
14/01/2015	11:30:00	26.2	27.2	24.8	27.3
14/01/2015	11:40:00	26.2	27.5	24.8	27.6
14/01/2015	11:50:00	26.3	28.1	24.9	27.8
14/01/2015	12:00:00	26.4	27.7	24.8	28.2
14/01/2015	12:10:00	26.3	27.6	24.7	28.1
14/01/2015	12:20:00	26.4	28.1	24.8	28.3
14/01/2015	12:30:00	26.4	26.8	25	28.6
14/01/2015	12:40:00	26.3	27.2	24.8	28.9
14/01/2015	12:50:00	26.3	27.3	24.9	28.9
14/01/2015	13:00:00	26.2	26.7	24.7	29.1
14/01/2015	13:10:00	25.9	27	24.9	29.2
14/01/2015	13:20:00	25.9	27.1	25	29.3
14/01/2015	13:30:00	25.9	26.9	25.1	29
14/01/2015	13:40:00	26.1	26.9	25.1	28.8
14/01/2015	13:50:00	25.9	26.8	24.9	28.5
14/01/2015	14:00:00	25.8	26.6	25.2	28.6
14/01/2015	14:10:00	25.6	26.8	25.1	28.1
14/01/2015	14:20:00	25.3	26.9	25.1	28.6
14/01/2015	14:30:00	25.6	27	25	28.7
14/01/2015	14:40:00	25.8	26.3	25.1	28
14/01/2015	14:50:00	25.9	26	25.3	28
14/01/2015	15:00:00	25.8	26.4	25.1	28.1
14/01/2015	15:10:00	25.8	26.3	25	27.8
14/01/2015	15:20:00	25.7	26	25	27.6
14/01/2015	15:30:00	25.5	26.1	25	27.5
14/01/2015	15:40:00	25.1	26.2	24.8	27.3
14/01/2015	15:50:00	24.8	25.9	24.7	27.1
14/01/2015	16:00:00	24.7	25.7	24.8	26.9
14/01/2015	16:10:00	24.6	25.4	24.6	26.7
14/01/2015	16:20:00	24.6	25.2	24.4	26.5
14/01/2015	16:30:00	24.6	24.9	24.3	26.4
14/01/2015	16:40:00	24.5	24.8	24.2	26.4
14/01/2015	16:50:00	24.4	24.7	24.2	26.1
14/01/2015	17:00:00	24.6	24.6	24.1	25.8
14/01/2015	17:10:00	24.6	24.6	24.2	25.7
14/01/2015	17:20:00	24.3	24.4	24.1	25.4
14/01/2015	17:30:00	24.2	24.3	24.1	25.1
14/01/2015	17:40:00	24.1	24	24	24.8
14/01/2015	17:50:00	23.9	23.7	23.9	24.6
14/01/2015	18:00:00	23.9	23.3	23.8	24.4
14/01/2015	18:10:00	23.8	23.1	23.8	24.2
14/01/2015	18:20:00	23.8	22.9	23.8	23.9
14/01/2015	18:30:00	23.7	22.6	23.8	23.7
14/01/2015	18:40:00	23.7	22.3	23.8	23.6
14/01/2015	18:50:00	23.8	22.1	23.8	23.6
14/01/2015	19:00:00	23.8	21.8	23.7	23.4
14/01/2015	19:10:00	23.8	21.6	23.7	23.3
14/01/2015	19:20:00	23.7	21.4	23.7	23.2
14/01/2015	19:30:00	23.7	21.3	23.7	22.9
14/01/2015	19:40:00	23.7	21.1	23.7	22.8
14/01/2015	19:50:00	23.7	20.9	23.7	22.8
14/01/2015	20:00:00	23.7	20.8	23.7	22.7
14/01/2015	20:10:00	23.7	20.8	23.7	22.7
14/01/2015	20:20:00	23.7	20.7	23.6	22.7
14/01/2015	20:30:00	23.7	20.6	23.6	22.5
14/01/2015	20:40:00	23.6	20.5	23.6	22.3
14/01/2015	20:50:00	23.7	20.4	23.6	22.3
14/01/2015	21:00:00	23.7	20.3	23.5	22.2
14/01/2015	21:10:00	23.7	20.3	23.5	22.1
[truncated: 82,643 more rows]
